# Supplementary material for: Local mortality estimates during the COVID-19 pandemic in Italy
Source: J Popul Econ. 2021 Jun 19;34(4):1189–217. doi: 10.1007/s00148-021-00857-y (PMC8214048; doi:10.1007/s00148-021-00857-y)
Supplement: Supplementary file 1 — (XLSX 1165 kb) [file 148_2021_857_MOESM1_ESM.xlsx]

## Sheet: Local_mortality_estimates_CDLM
cod_municipality	name	cod_region	name_region	population	n_deaths_31Mar	n_deaths_31Mar_est	n_deaths_31Mar_est_diff	n_deaths_31Mar_est_gwt	n_deaths_30Jun	n_deaths_30Jun_est	n_deaths_30Jun_est_diff	n_deaths_30Jun_est_gwt	n_deaths_30Sep	n_deaths_30Sep_est	n_deaths_30Sep_est_diff	n_deaths_30Sep_est_gwt
1001	agliè	1	Piedmont	2638	11	4.109	6.891	167.705	22	12.628	9.37197	74.2156	35	23.9153	11.0847	46.3496
1002	airasca	1	Piedmont	3696	2	3.36928	-1.36928	-40.6401	17	10.5091	6.49088	61.7642	25	18.6534	6.34663	34.024
1003	ala di stura	1	Piedmont	453	2	0.862073	1.13793	131.999	6	2.49639	3.50361	140.347	6	3.99764	2.00236	50.0887
1004	albiano d'ivrea	1	Piedmont	1641	5	2.48892	2.51108	100.89	8	7.45043	0.549567	7.3763	13	12.4945	0.5055	4.04575
1006	almese	1	Piedmont	6375	13	7.70947	5.29053	68.6237	27	25.0223	1.97767	7.90362	43	42.0895	0.91051	2.16327
1007	alpette	1	Piedmont	246	1	0.535069	0.464931	86.8918	5	1.58426	3.41574	215.605	7	2.71199	4.28801	158.113
1008	alpignano	1	Piedmont	16811	35	22.9012	12.0988	52.8304	118	69.6091	48.3909	69.5181	162	118.246	43.7544	37.0029
1009	andezeno	1	Piedmont	2058	1	2.45357	-1.45357	-59.2431	6	7.39429	-1.39429	-18.8563	13	12.3011	0.69894	5.68198
1010	andrate	1	Piedmont	495	2	0.755985	1.24401	164.555	4	2.20998	1.79002	80.9968	6	3.66916	2.33084	63.525
1011	angrogna	1	Piedmont	845	2	1.32094	0.679058	51.4071	5	3.86034	1.13966	29.5222	8	6.58989	1.41011	21.398
1012	arignano	1	Piedmont	1081	2	1.28583	0.714168	55.5413	4	3.94501	0.05499	1.39392	5	6.42502	-1.42502	-22.1793
1013	avigliana	1	Piedmont	12599	24	12.7172	11.2828	88.7202	50	43.6916	6.30844	14.4386	84	74.5656	9.43441	12.6525
1014	azeglio	1	Piedmont	1250	2	1.64047	0.359525	21.9159	6	5.08386	0.916141	18.0206	12	8.48444	3.51556	41.4353
1015	bairo	1	Piedmont	802	6	1.65013	4.34987	263.607	16	5.10352	10.8965	213.509	19	8.1657	10.8343	132.681
1016	balangero	1	Piedmont	3136	3	4.55298	-1.55298	-34.1091	11	13.8588	-2.85882	-20.6282	16	22.6166	-6.61665	-29.2557
1017	baldissero canavese	1	Piedmont	535	0	0.852033	-0.852033	-100	1	2.67021	-1.67021	-62.5498	3	4.56051	-1.56051	-34.2179
1018	baldissero torinese	1	Piedmont	3659	6	4.73234	1.26766	26.7871	16	14.185	1.81503	12.7955	28	24.9974	3.00259	12.0116
1019	balme	1	Piedmont	112	1	0.104081	0.895919	860.792	1	0.317793	0.682207	214.67	1	0.572526	0.427474	74.6645
1020	banchette	1	Piedmont	3225	7	5.10001	1.89999	37.2547	17	15.2197	1.78031	11.6974	28	25.5821	2.41792	9.45164
1021	barbania	1	Piedmont	1598	3	2.58377	0.416229	16.1093	7	7.8333	-0.8333	-10.6379	16	13.1627	2.83729	21.5555
1022	bardonecchia	1	Piedmont	3159	4	4.49594	-0.495943	-11.0309	10	13.4604	-3.46037	-25.7078	17	21.4622	-4.46222	-20.791
1023	barone canavese	1	Piedmont	578	3	1.17951	1.82049	154.343	4	3.58655	0.413449	11.5277	6	6.06201	-0.062005	-1.02285
1024	beinasco	1	Piedmont	17856	43	25.8577	17.1423	66.2947	126	76.7559	49.2441	64.1567	166	132.645	33.355	25.146
1025	bibiana	1	Piedmont	3476	1	4.83125	-3.83125	-79.3015	14	14.8347	-0.83473	-5.62686	24	23.2757	0.72425	3.11163
1026	bobbio pellice	1	Piedmont	546	0	1.0672	-1.0672	-100	1	3.24204	-2.24204	-69.1552	4	5.2415	-1.2415	-23.686
1027	bollengo	1	Piedmont	2135	3	3.27191	-0.271906	-8.31033	10	9.77559	0.224406	2.29558	16	16.1422	-0.14216	-0.880707
1029	borgiallo	1	Piedmont	597	1	0.911285	0.0887148	9.73513	3	2.81172	0.188276	6.69609	5	4.66723	0.332775	7.13003
1030	borgofranco d'ivrea	1	Piedmont	3631	5	6.22858	-1.22858	-19.7248	16	19.0977	-3.09769	-16.2203	29	29.4099	-0.40989	-1.39372
1031	borgomasino	1	Piedmont	796	3	1.69436	1.30564	77.0576	8	5.20212	2.79788	53.7833	10	8.45947	1.54053	18.2107
1032	borgone susa	1	Piedmont	2210	4	3.22485	0.775145	24.0366	8	10.1	-2.10001	-20.7922	12	16.9466	-4.94661	-29.1894
1033	bosconero	1	Piedmont	3107	10	4.06419	5.93581	146.052	28	12.4995	15.5005	124.009	39	21.5267	17.4733	81.1702
1034	brandizzo	1	Piedmont	8822	8	8.55192	-0.551922	-6.45377	46	27.9423	18.0577	64.6251	64	45.8141	18.1859	39.695
1035	bricherasio	1	Piedmont	4600	5	6.35815	-1.35815	-21.3608	18	19.6036	-1.6036	-8.18013	34	31.1018	2.89815	9.31826
1036	brosso	1	Piedmont	401	0	0.820533	-0.820533	-100	1	2.4754	-1.4754	-59.6026	2	3.97054	-1.97054	-49.629
1037	brozolo	1	Piedmont	443	3	0.731489	2.26851	310.123	7	2.13682	4.86318	227.59	10	3.62915	6.37085	175.547
1038	bruino	1	Piedmont	8598	12	9.98662	2.01338	20.1608	37	30.2742	6.72578	22.2162	56	51.4123	4.58767	8.92328
1039	brusasco	1	Piedmont	1498	11	2.79913	8.20087	292.979	21	8.4985	12.5015	147.103	24	13.595	10.405	76.5361
1040	bruzolo	1	Piedmont	1519	2	2.08907	-0.089068	-4.26352	10	6.48822	3.51178	54.1254	16	11.5008	4.49915	39.1202
1041	buriasco	1	Piedmont	1355	1	2.62957	-1.62957	-61.9709	3	7.76774	-4.76774	-61.3787	6	11.9989	-5.99892	-49.9955
1042	burolo	1	Piedmont	1135	2	1.94563	0.054367	2.79433	7	5.96311	1.03689	17.3883	7	9.95309	-2.95309	-29.6701
1043	busano	1	Piedmont	1637	3	1.59162	1.40838	88.4878	4	5.03331	-1.03331	-20.5294	5	8.71218	-3.71218	-42.6091
1044	bussoleno	1	Piedmont	5824	9	9.68773	-0.687729	-7.09898	35	30.6521	4.34792	14.1847	51	51.0448	-0.04485	-0.0878713
1045	buttigliera alta	1	Piedmont	6347	15	7.73839	7.26161	93.8389	25	24.8366	0.16339	0.657844	40	40.7011	-0.70111	-1.72259
1046	cafasse	1	Piedmont	3383	8	5.32947	2.67053	50.1088	23	16.1524	6.84762	42.3938	34	28.3696	5.6304	19.8466
1047	caluso	1	Piedmont	7496	10	12.1327	-2.1327	-17.5781	27	35.4554	-8.45539	-23.848	53	59.1193	-6.11932	-10.3508
1048	cambiano	1	Piedmont	6008	13	8.68585	4.31415	49.6687	35	25.7497	9.25028	35.9238	47	43.3468	3.65325	8.42797
1049	campiglione fenile	1	Piedmont	1339	1	1.74572	-0.745716	-42.7169	4	5.36996	-1.36996	-25.5115	7	8.73804	-1.73804	-19.8905
1050	candia canavese	1	Piedmont	1214	2	2.15647	-0.156467	-7.2557	4	6.52583	-2.52583	-38.7051	7	10.7202	-3.72024	-34.703
1051	candiolo	1	Piedmont	5644	6	5.21938	0.780623	14.9562	14	18.3593	-4.35934	-23.7446	26	31.2611	-5.26106	-16.8295
1052	canischio	1	Piedmont	274	0	0.494768	-0.494768	-100	2	1.47397	0.526033	35.6883	2	2.59649	-0.596495	-22.9731
1053	cantalupa	1	Piedmont	2590	2	3.53144	-1.53144	-43.3658	13	10.6775	2.32248	21.7511	19	18.7366	0.2634	1.40579
1054	cantoira	1	Piedmont	585	0	0.930131	-0.930131	-100	3	2.75101	0.248988	9.05079	4	4.74388	-0.743875	-15.6807
1055	caprie	1	Piedmont	2078	1	2.61055	-1.61055	-61.6939	5	8.03237	-3.03237	-37.7519	7	13.5997	-6.59968	-48.5282
1056	caravino	1	Piedmont	911	0	1.61993	-1.61993	-100	3	5.00214	-2.00214	-40.0256	11	8.16375	2.83625	34.742
1057	carema	1	Piedmont	765	2	1.37441	0.625593	45.5173	5	4.26342	0.736576	17.2766	6	6.80701	-0.807008	-11.8555
1058	carignano	1	Piedmont	9241	16	13.3324	2.66761	20.0085	56	41.1549	14.8451	36.0712	83	68.722	14.278	20.7766
1059	carmagnola	1	Piedmont	28924	51	35.9535	15.0465	41.8499	128	109.016	18.9837	17.4136	179	180.3	-1.2999	-0.720943
1060	casalborgone	1	Piedmont	1880	6	3.13844	2.86156	91.1775	13	9.62649	3.37351	35.044	18	15.5029	2.49711	16.1074
1061	cascinette d'ivrea	1	Piedmont	1517	1	2.66069	-1.66069	-62.4157	7	7.82301	-0.823013	-10.5204	15	13.5706	1.42936	10.5327
1062	caselette	1	Piedmont	3041	4	3.81504	0.184961	4.84821	5	11.5137	-6.51366	-56.5733	10	21.0758	-11.0758	-52.5523
1064	castagneto po	1	Piedmont	1757	2	2.0305	-0.030497	-1.50194	9	6.21144	2.78856	44.894	10	10.0302	-0.03024	-0.301495
1065	castagnole piemonte	1	Piedmont	2202	1	2.63107	-1.63107	-61.9927	5	8.12414	-3.12414	-38.455	10	13.3472	-3.34719	-25.0779
1066	castellamonte	1	Piedmont	9845	15	12.8775	2.12251	16.4823	41	39.9134	1.08662	2.72246	70	65.0256	4.97438	7.64987
1067	castelnuovo nigra	1	Piedmont	414	1	0.735322	0.264678	35.9948	2	2.15815	-0.158155	-7.32827	2	3.72506	-1.72506	-46.3096
1068	castiglione torinese	1	Piedmont	6500	13	7.72808	5.27192	68.2177	36	24.1351	11.8649	49.1602	60	39.9629	20.0371	50.1394
1069	cavagnolo	1	Piedmont	2247	14	3.47479	10.5252	302.902	19	10.4942	8.50584	81.053	22	16.7629	5.23714	31.2425
1070	cavour	1	Piedmont	5478	11	8.78427	2.21573	25.2238	47	26.7588	20.2412	75.6434	63	42.2558	20.7442	49.0921
1071	cercenasco	1	Piedmont	1781	5	2.48179	2.51821	101.467	13	7.55663	5.44337	72.0343	19	12.095	6.90498	57.0895
1072	ceres	1	Piedmont	1033	2	1.77689	0.223105	12.5559	5	5.3658	-0.365803	-6.8173	8	8.9927	-0.992699	-11.0389
1073	ceresole reale	1	Piedmont	163	0	0.238036	-0.238036	-100	0	0.699467	-0.699467	-100	1	1.18547	-0.185469	-15.6452
1074	cesana torinese	1	Piedmont	940	1	1.10718	-0.107183	-9.68067	4	3.32381	0.676195	20.344	6	5.17632	0.823681	15.9125
1075	chialamberto	1	Piedmont	355	1	0.78706	0.21294	27.0551	7	2.48287	4.51713	181.931	8	4.01502	3.98498	99.2518
1076	chianocco	1	Piedmont	1590	2	2.53047	-0.530472	-20.9634	11	7.76194	3.23806	41.7171	17	12.8573	4.1427	32.2206
1077	chiaverano	1	Piedmont	2045	4	3.55047	0.449529	12.6611	10	10.8929	-0.89287	-8.19685	14	17.5562	-3.55622	-20.2562
1078	chieri	1	Piedmont	36770	56	45.5962	10.4038	22.8171	206	142.299	63.7005	44.7651	306	240.35	65.6503	27.3145
1079	chiesanuova	1	Piedmont	220	0	0.349404	-0.349404	-100	0	1.10031	-1.10031	-100	1	1.91623	-0.916231	-47.8142
1080	chiomonte	1	Piedmont	881	3	2.02985	0.970154	47.7944	4	6.29093	-2.29093	-36.4164	10	9.88712	0.112876	1.14164
1081	chiusa di san michele	1	Piedmont	1601	5	1.95985	3.04015	155.122	9	6.17836	2.82164	45.6696	12	10.4754	1.5246	14.5541
1082	chivasso	1	Piedmont	26827	47	32.5906	14.4094	44.2136	167	102.892	64.1082	62.3064	218	171.629	46.3713	27.0184
1083	ciconio	1	Piedmont	385	1	0.65436	0.34564	52.8211	1	2.02965	-1.02965	-50.7304	1	3.30228	-2.30228	-69.7179
1084	cintano	1	Piedmont	245	1	0.338517	0.661483	195.406	2	1.01779	0.982206	96.5034	3	1.73959	1.26041	72.4544
1085	cinzano	1	Piedmont	328	1	0.50555	0.49445	97.8044	4	1.47661	2.52339	170.891	5	2.40885	2.59115	107.568
1086	ciriè	1	Piedmont	18548	29	23.5015	5.49853	23.3965	108	74.0559	33.9441	45.8357	153	121.382	31.6183	26.0487
1087	claviere	1	Piedmont	204	0	0.260387	-0.260387	-100	0	0.665192	-0.665192	-100	1	1.08099	-0.080991	-7.49228
1088	coassolo torinese	1	Piedmont	1491	1	2.18918	-1.18918	-54.3207	8	6.50029	1.49971	23.0714	14	10.5391	3.46094	32.8391
1089	coazze	1	Piedmont	3196	4	4.36381	-0.363811	-8.33701	9	13.2075	-4.20748	-31.8568	16	21.0136	-5.01364	-23.859
1090	collegno	1	Piedmont	49615	72	58.1868	13.8132	23.7395	229	190.9	38.1002	19.9582	364	319.048	44.9522	14.0895
1091	colleretto castelnuovo	1	Piedmont	302	1	0.51186	0.48814	95.3661	3	1.52299	1.47701	96.9811	4	2.55941	1.44059	56.2862
1092	colleretto giacosa	1	Piedmont	584	2	0.810993	1.18901	146.611	5	2.40276	2.59724	108.094	6	3.96264	2.03736	51.4144
1093	condove	1	Piedmont	4485	8	7.16496	0.835041	11.6545	29	22.0525	6.9475	31.5044	41	36.5194	4.48058	12.2691
1094	corio	1	Piedmont	3183	6	5.82507	0.174935	3.00314	46	17.7467	28.2533	159.203	59	28.3072	30.6928	108.428
1095	cossano canavese	1	Piedmont	463	2	0.998123	1.00188	100.376	6	3.04204	2.95796	97.2362	8	5.02583	2.97417	59.1778
1096	cuceglio	1	Piedmont	959	1	1.49733	-0.497331	-33.2145	2	4.48719	-2.48719	-55.4287	6	7.19497	-1.19497	-16.6084
1097	cumiana	1	Piedmont	7876	6	12.2211	-6.22111	-50.9046	22	36.8853	-14.8853	-40.3557	41	61.5335	-20.5335	-33.3697
1098	cuorgnè	1	Piedmont	9630	16	14.4634	1.53656	10.6237	47	44.0738	2.9262	6.63933	75	71.1317	3.86832	5.43826
1099	druento	1	Piedmont	8914	12	9.93184	2.06816	20.8235	38	31.4176	6.58242	20.9514	51	52.9924	-1.99235	-3.75969
1100	exilles	1	Piedmont	238	0	0.482591	-0.482591	-100	0	1.44012	-1.44012	-100	2	2.30299	-0.302993	-13.1565
1101	favria	1	Piedmont	5182	7	5.91474	1.08526	18.3485	18	18.2096	-0.20955	-1.15077	33	29.7735	3.22651	10.8369
1102	feletto	1	Piedmont	2240	4	2.87208	1.12792	39.272	16	9.0097	6.9903	77.5865	20	15.175	4.82505	31.7961
1103	fenestrelle	1	Piedmont	506	0	1.09808	-1.09808	-100	4	3.36673	0.633272	18.8097	8	5.55328	2.44672	44.059
1104	fiano	1	Piedmont	2639	3	3.88633	-0.886333	-22.8064	14	12.1354	1.86461	15.3651	21	19.0957	1.90429	9.97236
1105	fiorano canavese	1	Piedmont	764	2	1.24849	0.751515	60.1942	4	3.89088	0.109123	2.80459	5	7.05298	-2.05298	-29.108
1106	foglizzo	1	Piedmont	2284	5	3.44348	1.55652	45.2017	11	10.3273	0.67269	6.51365	19	17.0378	1.96215	11.5164
1107	forno canavese	1	Piedmont	3321	5	5.06725	-0.067253	-1.3272	15	15.6702	-0.6702	-4.27693	23	26.3196	-3.31964	-12.6128
1108	frassinetto	1	Piedmont	263	0	0.378927	-0.378927	-100	0	1.09929	-1.09929	-100	0	1.71326	-1.71326	-100
1109	front	1	Piedmont	1662	4	2.65209	1.34791	50.8243	13	7.97905	5.02095	62.9267	20	13.053	6.94696	53.221
1110	frossasco	1	Piedmont	2876	5	4.73095	0.269055	5.68714	17	14.3979	2.60209	18.0726	24	21.9902	2.00975	9.13927
1111	garzigliana	1	Piedmont	551	0	0.738823	-0.738823	-100	1	2.23958	-1.23958	-55.3488	2	3.55299	-1.55299	-43.7093
1112	gassino torinese	1	Piedmont	9500	14	12.6531	1.3469	10.6448	28	39.2663	-11.2663	-28.692	53	66.2536	-13.2536	-20.0044
1113	germagnano	1	Piedmont	1131	1	1.85908	-0.859075	-46.2098	8	5.70904	2.29096	40.1288	16	9.95012	6.04988	60.802
1114	giaglione	1	Piedmont	602	1	1.00954	-0.009536	-0.944588	3	3.15616	-0.156159	-4.94776	3	5.28885	-2.28885	-43.2768
1115	giaveno	1	Piedmont	16425	30	23.3989	6.60108	28.211	88	71.8646	16.1354	22.4524	128	119.712	8.2881	6.92342
1116	givoletto	1	Piedmont	3974	2	3.76764	-1.76764	-46.9164	11	11.3863	-0.38629	-3.39256	20	20.4031	-0.40313	-1.97583
1117	gravere	1	Piedmont	671	0	1.09804	-1.09804	-100	5	3.3515	1.6485	49.187	5	5.77184	-0.771843	-13.3726
1118	groscavallo	1	Piedmont	192	0	0.458944	-0.458944	-100	2	1.41142	0.588578	41.7011	3	2.9831	0.016897	0.566425
1119	grosso	1	Piedmont	1000	1	1.42646	-0.426463	-29.8966	3	4.27661	-1.27661	-29.851	7	7.01763	-0.017626	-0.251174
1120	grugliasco	1	Piedmont	37627	73	47.8535	25.1465	52.5491	207	150.88	56.1202	37.1953	289	254.066	34.9335	13.7498
1121	ingria	1	Piedmont	47	0	0.12646	-0.12646	-100	0	0.398457	-0.398457	-100	0	0.73065	-0.73065	-100
1122	inverso pinasca	1	Piedmont	701	1	1.0975	-0.097502	-8.884	4	3.42127	0.578735	16.9158	6	6.22493	-0.224932	-3.6134
1123	isolabella	1	Piedmont	379	1	0.612975	0.387025	63.1389	2	1.79146	0.208545	11.6411	3	2.91291	0.087089	2.98976
1124	issiglio	1	Piedmont	395	1	0.729274	0.270726	37.1227	2	2.176	-0.176001	-8.08827	3	3.43845	-0.438452	-12.7514
1125	ivrea	1	Piedmont	23338	45	37.1622	7.83781	21.0908	117	116.629	0.371	0.318081	174	196.667	-22.6668	-11.5255
1126	la cassa	1	Piedmont	1795	1	2.09294	-1.09294	-52.2204	7	6.43237	0.56763	8.82458	8	10.4433	-2.44325	-23.3955
1127	la loggia	1	Piedmont	8841	10	8.91811	1.08189	12.1314	31	26.1889	4.81114	18.3709	53	44.7076	8.2924	18.5481
1128	lanzo torinese	1	Piedmont	4986	15	7.7466	7.2534	93.6332	35	23.6593	11.3407	47.9336	55	39.1932	15.8068	40.3305
1129	lauriano	1	Piedmont	1494	4	2.35224	1.64776	70.0508	15	7.09348	7.90652	111.462	17	10.8532	6.14684	56.6365
1131	lemie	1	Piedmont	164	1	0.421842	0.578158	137.055	1	1.28336	-0.283359	-22.0795	2	2.13738	-0.137381	-6.42755
1132	lessolo	1	Piedmont	1802	5	3.02168	1.97832	65.4709	8	9.30978	-1.30978	-14.0689	11	16.3438	-5.34379	-32.6961
1133	levone	1	Piedmont	445	0	0.704682	-0.704682	-100	3	2.17739	0.822611	37.7797	4	3.62919	0.370806	10.2173
1134	locana	1	Piedmont	1427	1	3.26337	-2.26337	-69.3568	15	9.88839	5.11161	51.693	23	15.5872	7.41284	47.5574
1135	lombardore	1	Piedmont	1721	0	2.15069	-2.15069	-100	3	6.42305	-3.42305	-53.2932	10	10.4456	-0.44561	-4.26596
1136	lombriasco	1	Piedmont	1053	4	1.47855	2.52145	170.535	7	4.37687	2.62313	59.9318	8	7.7858	0.214204	2.75121
1137	loranzè	1	Piedmont	1154	2	1.57487	0.425129	26.9945	5	4.87981	0.120188	2.46296	11	8.1866	2.8134	34.366
1139	luserna san giovanni	1	Piedmont	7267	19	13.4013	5.59872	41.7775	53	40.3981	12.6019	31.1942	88	68.6395	19.3605	28.206
1140	lusernetta	1	Piedmont	508	0	0.674262	-0.674262	-100	3	2.06105	0.938948	45.5568	4	3.45088	0.54912	15.9125
1141	lusigliè	1	Piedmont	565	1	0.859225	0.140775	16.384	2	2.54074	-0.540739	-21.2828	4	4.30899	-0.308986	-7.17073
1142	macello	1	Piedmont	1158	4	1.62366	2.37634	146.356	4	4.93053	-0.93053	-18.8728	5	8.16021	-3.16021	-38.7271
1143	maglione	1	Piedmont	411	2	0.665216	1.33478	200.654	4	2.0093	1.9907	99.0741	5	3.64757	1.35243	37.0774
1144	marentino	1	Piedmont	1304	5	2.0597	2.9403	142.753	5	6.08669	-1.08669	-17.8535	7	10.0807	-3.08065	-30.56
1145	massello	1	Piedmont	53	0	0.128736	-0.128736	-100	1	0.418114	0.581886	139.169	1	0.808834	0.191166	23.6348
1146	mathi	1	Piedmont	3889	7	5.58681	1.41319	25.2951	20	17.4081	2.59193	14.8893	42	29.0639	12.9361	44.5093
1147	mattie	1	Piedmont	663	0	1.33148	-1.33148	-100	1	4.06494	-3.06494	-75.3994	4	6.53656	-2.53656	-38.8057
1148	mazzè	1	Piedmont	4194	9	6.55094	2.44906	37.3849	25	19.5981	5.40186	27.5631	41	31.1517	9.84832	31.6141
1149	meana di susa	1	Piedmont	827	4	1.37437	2.62563	191.043	8	4.17823	3.82177	91.4688	11	6.97181	4.02819	57.7783
1150	mercenasco	1	Piedmont	1269	2	1.97649	0.023505	1.18926	5	5.70324	-0.70324	-12.3305	8	9.59857	-1.59857	-16.6543
1152	mezzenile	1	Piedmont	761	0	1.42684	-1.42684	-100	5	4.24262	0.757379	17.8516	8	7.20941	0.790585	10.966
1153	mombello di torino	1	Piedmont	379	0	0.388898	-0.388898	-100	0	1.19997	-1.19997	-100	0	2.09588	-2.09588	-100
1154	mompantero	1	Piedmont	643	1	1.13478	-0.134782	-11.8773	2	3.49981	-1.49981	-42.8541	3	5.48575	-2.48575	-45.3129
1155	monastero di lanzo	1	Piedmont	335	0	0.531683	-0.531683	-100	1	1.57045	-0.570448	-36.3239	2	2.70454	-0.704536	-26.0501
1156	moncalieri	1	Piedmont	57465	112	76.9713	35.0287	45.5087	304	226.95	77.0502	33.9504	439	361.999	77.0009	-1.10472
1157	moncenisio	1	Piedmont	33	0	0.0174228	-0.0174228	-100	0	0.0560977	-0.0560977	-100	0	0.220235	-0.220235	-100
1158	montaldo torinese	1	Piedmont	714	0	0.948677	-0.948677	-100	3	2.82987	0.170132	6.01202	7	4.30757	2.69243	62.5047
1159	montalenghe	1	Piedmont	989	2	1.25169	0.748311	59.784	4	3.80213	0.197873	5.20426	9	6.0993	2.9007	47.558
1160	montalto dora	1	Piedmont	3380	5	4.88984	0.110163	2.25288	18	15.3174	2.6826	17.5134	28	24.5359	3.4641	14.1185
1161	montanaro	1	Piedmont	5212	12	9.16345	2.83655	30.955	35	27.2819	7.71805	28.29	58	44.7276	13.2724	29.6738
1162	monteu da po	1	Piedmont	840	1	1.1351	-0.135099	-11.902	3	3.49358	-0.493581	-14.1282	10	5.3349	4.6651	87.445
1163	moriondo torinese	1	Piedmont	852	2	1.31448	0.685523	52.1518	2	3.95975	-1.95975	-49.4917	4	6.55173	-2.55173	-38.9474
1164	nichelino	1	Piedmont	47508	78	56.0168	21.9832	39.2439	211	179.247	31.7528	17.7145	343	301.421	41.5792	13.7944
1165	noasca	1	Piedmont	110	0	0.299429	-0.299429	-100	0	0.944688	-0.944688	-100	3	1.90093	1.09907	57.8177
1166	nole	1	Piedmont	6838	7	7.94157	-0.941573	-11.8562	34	24.5336	9.46645	38.5857	51	41.2056	9.79436	23.7695
1167	nomaglio	1	Piedmont	295	1	0.440906	0.559094	126.806	2	1.38969	0.610315	43.9175	4	2.38276	1.61724	67.8726
1168	none	1	Piedmont	7948	14	9.24831	4.75169	51.3791	37	27.3408	9.65921	35.3289	53	44.7868	8.21317	18.3383
1169	novalesa	1	Piedmont	526	1	1.09271	-0.092714	-8.48478	2	3.25791	-1.25791	-38.6109	5	5.48508	-0.485085	-8.84373
1170	oglianico	1	Piedmont	1460	4	1.6991	2.3009	135.418	10	5.27257	4.72743	89.6607	14	9.20429	4.79571	52.103
1171	orbassano	1	Piedmont	23324	38	28.9205	9.07948	31.3946	116	89.5252	26.4748	29.5725	170	148.287	21.7134	14.6428
1172	orio canavese	1	Piedmont	767	1	1.39782	-0.397815	-28.4598	5	4.28088	0.719116	16.7983	8	7.00572	0.994277	14.1923
1173	osasco	1	Piedmont	1168	0	1.49331	-1.49331	-100	2	4.50283	-2.50283	-55.5835	7	7.29762	-0.297624	-4.07836
1174	osasio	1	Piedmont	911	3	1.04596	1.95404	186.818	5	3.16537	1.83463	57.9594	6	5.27125	0.728749	13.825
1175	oulx	1	Piedmont	3316	4	4.21025	-0.210253	-4.99385	10	12.5451	-2.54512	-20.2877	19	19.6547	-0.6547	-3.33101
1176	ozegna	1	Piedmont	1192	5	1.53628	3.46372	225.462	11	4.81478	6.18522	128.463	14	7.96129	6.03871	75.8509
1177	palazzo canavese	1	Piedmont	852	3	1.42322	1.57678	110.79	4	4.36921	-0.369209	-8.45024	11	7.24793	3.75207	51.7675
1178	pancalieri	1	Piedmont	2046	5	3.93032	1.06968	27.216	15	11.8308	3.16919	26.7876	29	19.3761	9.62388	49.6688
1179	parella	1	Piedmont	417	0	0.648122	-0.648122	-100	0	2.04777	-2.04777	-100	1	3.34221	-2.34221	-70.0797
1180	pavarolo	1	Piedmont	1127	0	1.12597	-1.12597	-100	2	3.48748	-1.48748	-42.652	4	5.69531	-1.69531	-29.7668
1181	pavone canavese	1	Piedmont	3757	4	5.66809	-1.66809	-29.4294	18	17.1607	0.83931	4.89091	30	29.1583	0.84168	2.88661
1183	pecetto torinese	1	Piedmont	4102	8	5.62572	2.37428	42.204	20	17.4304	2.56964	14.7423	32	29.9168	2.08319	6.96329
1184	perosa argentina	1	Piedmont	3169	8	6.51791	1.48209	22.7387	22	19.9666	2.03338	10.1839	35	31.3853	3.61465	11.517
1185	perosa canavese	1	Piedmont	527	1	0.868503	0.131497	15.1407	4	2.60625	1.39375	53.477	9	4.37182	4.62818	105.864
1186	perrero	1	Piedmont	624	1	1.52212	-0.522115	-34.3019	4	4.65738	-0.657383	-14.1149	7	7.68542	-0.685416	-8.9184
1187	pertusio	1	Piedmont	746	2	0.907717	1.09228	120.333	2	2.80563	-0.805631	-28.7148	4	4.77747	-0.777473	-16.2737
1188	pessinetto	1	Piedmont	617	0	1.16859	-1.16859	-100	5	3.44794	1.55206	45.0141	6	5.46791	0.532086	9.73105
1189	pianezza	1	Piedmont	15534	25	16.8718	8.12819	48.1762	60	51.9132	8.0868	15.5775	89	86.5446	2.45536	2.83709
1190	pinasca	1	Piedmont	2918	3	5.01374	-2.01374	-40.1645	17	15.3843	1.61566	10.502	23	24.8723	-1.87229	-7.52762
1191	pinerolo	1	Piedmont	36178	63	47.8257	15.1743	31.7282	176	151.383	24.6166	16.2611	287	259.973	27.0266	10.3959
1192	pino torinese	1	Piedmont	8415	9	14.2947	-5.29466	-37.0394	25	41.1347	-16.1347	-39.2241	51	67.9411	-16.9411	-24.935
1193	piobesi torinese	1	Piedmont	3856	1	3.9718	-2.9718	-74.8225	7	12.3185	-5.31846	-43.1747	14	18.9915	-4.99145	-26.2826
1194	piossasco	1	Piedmont	18405	37	22.7567	14.2433	62.5897	82	68.3248	13.6752	20.0149	134	114.724	19.2762	16.8023
1195	piscina	1	Piedmont	3350	14	4.5605	9.4395	206.984	26	13.9986	12.0014	85.7326	35	23.7856	11.2144	47.148
1196	piverone	1	Piedmont	1373	5	2.13128	2.86872	134.601	13	6.56321	6.43679	98.0738	22	11.3525	10.6475	93.7899
1197	poirino	1	Piedmont	10293	22	12.7417	9.25829	72.6612	55	36.9106	18.0894	49.0086	79	60.2736	18.7264	31.0691
1198	pomaretto	1	Piedmont	986	1	2.12848	-1.12848	-53.018	8	6.57337	1.42663	21.7032	12	10.4827	1.5173	14.4743
1199	pont-canavese	1	Piedmont	3210	5	5.31658	-0.316582	-5.95462	21	16.4975	4.50253	27.2922	41	26.3498	14.6502	55.5991
1200	porte	1	Piedmont	1054	2	1.2878	0.712199	55.3035	6	3.88967	2.11033	54.2547	7	6.63842	0.361583	5.44683
1201	pragelato	1	Piedmont	770	0	0.879185	-0.879185	-100	0	2.62044	-2.62044	-100	0	4.27341	-4.27341	-100
1202	prali	1	Piedmont	248	0	0.54436	-0.54436	-100	0	1.62102	-1.62102	-100	2	3.04903	-1.04903	-34.4054
1203	pralormo	1	Piedmont	1908	2	2.91147	-0.911475	-31.3063	12	8.87852	3.12148	35.1577	15	13.8859	1.11407	8.02299
1204	pramollo	1	Piedmont	217	0	0.446259	-0.446259	-100	1	1.32833	-0.328333	-24.7177	2	2.48895	-0.488954	-19.645
1205	prarostino	1	Piedmont	1270	4	2.15757	1.84243	85.3936	9	6.3581	2.6419	41.5518	13	11.0457	1.95433	17.6932
1206	prascorsano	1	Piedmont	731	1	1.11235	-0.112354	-10.1006	3	3.34208	-0.34208	-10.2355	3	5.40983	-2.40983	-44.5454
1207	pratiglione	1	Piedmont	481	2	0.843578	1.15642	137.085	7	2.56346	4.43654	173.069	10	4.3321	5.6679	130.835
1208	quagliuzzo	1	Piedmont	330	0	0.439771	-0.439771	-100	0	1.34117	-1.34117	-100	3	2.22993	0.770068	34.5332
1209	quassolo	1	Piedmont	352	0	0.617946	-0.617946	-100	1	1.85718	-0.857177	-46.1548	2	3.17372	-1.17372	-36.9824
1210	quincinetto	1	Piedmont	1029	4	1.83	2.17	118.579	7	5.55817	1.44183	25.9407	9	9.13536	-0.135362	-1.48173
1211	reano	1	Piedmont	1776	3	2.39059	0.609408	25.4919	6	7.14003	-1.14003	-15.9667	9	11.9006	-2.90059	-24.3735
1212	ribordone	1	Piedmont	49	1	0.22762	0.77238	339.329	1	0.758722	0.241278	31.8006	1	0.920468	0.0795322	8.64041
1213	rivalba	1	Piedmont	1162	1	1.65759	-0.657588	-39.6714	5	4.95151	0.048488	0.979248	8	7.95804	0.041961	0.527287
1214	rivalta di torino	1	Piedmont	20267	18	20.5639	-2.56389	-12.4679	63	65.2386	-2.23859	-3.43139	102	111.366	-9.3663	-8.41039
1215	riva presso chieri	1	Piedmont	4765	7	5.40488	1.59512	29.5126	24	16.1971	7.80293	48.1749	33	26.8591	6.14085	22.8632
1216	rivara	1	Piedmont	2537	5	3.55796	1.44204	40.5301	10	10.8162	-0.81618	-7.54589	22	19.9678	2.03215	10.1771
1217	rivarolo canavese	1	Piedmont	12511	21	16.3287	4.67125	28.6075	50	50.6052	-0.60521	-1.19594	85	85.6326	-0.63263	-0.738769
1218	rivarossa	1	Piedmont	1577	0	1.84189	-1.84189	-100	6	5.47107	0.528931	9.66778	9	9.02278	-0.022779	-0.252455
1219	rivoli	1	Piedmont	48472	109	68.4571	40.5429	59.2238	294	208.838	85.1624	40.7792	424	353.457	70.5432	19.9581
1220	robassomero	1	Piedmont	3031	7	3.97073	3.02927	76.2902	20	12.1801	7.81993	64.2027	29	20.2621	8.73786	43.124
1221	rocca canavese	1	Piedmont	1716	2	2.4294	-0.429401	-17.6752	9	7.31214	1.68786	23.0829	14	11.9061	2.09387	17.5865
1222	roletto	1	Piedmont	2026	2	2.31592	-0.315917	-13.6411	11	7.01636	3.98364	56.7764	18	12.4521	5.54793	44.5543
1223	romano canavese	1	Piedmont	2665	2	3.81301	-1.81301	-47.548	10	11.383	-1.38303	-12.1499	18	18.2298	-0.22976	-1.26033
1224	ronco canavese	1	Piedmont	299	2	0.96006	1.03994	108.32	5	2.95621	2.04379	69.1355	6	5.11406	0.88594	17.3236
1225	rondissone	1	Piedmont	1883	1	2.49672	-1.49672	-59.9474	3	7.63063	-4.63063	-60.6848	8	12.6801	-4.68008	-36.9089
1226	rorà	1	Piedmont	231	0	0.329524	-0.329524	-100	3	0.995831	2.00417	201.256	4	1.71445	2.28555	133.311
1227	roure	1	Piedmont	789	1	1.86368	-0.86368	-46.3427	3	5.74792	-2.74792	-47.8072	6	9.2812	-3.2812	-35.3532
1228	rosta	1	Piedmont	5043	6	5.4542	0.545796	10.0069	15	17.4308	-2.43082	-13.9455	26	29.4415	-3.4415	-11.6893
1229	rubiana	1	Piedmont	2385	3	3.05679	-0.056786	-1.85772	14	9.41075	4.58925	48.766	19	16.4444	2.5556	15.5409
1230	rueglio	1	Piedmont	785	2	1.54127	0.45873	29.7631	4	4.6915	-0.691504	-14.7395	7	7.36564	-0.365642	-4.96416
1231	salassa	1	Piedmont	1842	3	2.38425	0.615746	25.8255	10	7.32197	2.67803	36.5752	13	11.9552	1.0448	8.73932
1232	salbertrand	1	Piedmont	623	0	0.671768	-0.671768	-100	0	2.07134	-2.07134	-100	4	3.45249	0.547509	15.8584
1233	salerano canavese	1	Piedmont	468	2	0.498873	1.50113	300.903	2	1.53721	0.462793	30.1061	4	2.73445	1.26555	46.2819
1234	salza di pinerolo	1	Piedmont	75	0	0.101521	-0.101521	-100	0	0.296403	-0.296403	-100	0	0.371791	-0.371791	-100
1235	samone	1	Piedmont	1532	0	1.84534	-1.84534	-100	9	5.69124	3.30876	58.1378	11	9.59192	1.40808	14.6798
1236	san benigno canavese	1	Piedmont	6024	6	7.15513	-1.15513	-16.1441	21	21.2153	-0.21531	-1.01487	42	34.8146	7.18542	20.6391
1237	san carlo canavese	1	Piedmont	4012	5	5.31157	-0.311571	-5.8659	19	16.3867	2.61333	15.9479	28	26.756	1.24397	4.64928
1238	san colombano belmonte	1	Piedmont	348	0	0.328519	-0.328519	-100	0	1.05105	-1.05105	-100	1	1.82805	-0.828052	-45.297
1239	san didero	1	Piedmont	524	0	0.588988	-0.588988	-100	0	1.87137	-1.87137	-100	2	3.50065	-1.50065	-42.8677
1240	san francesco al campo	1	Piedmont	4882	3	5.32385	-2.32385	-43.6498	15	16.3269	-1.32691	-8.12714	22	26.9233	-4.92328	-18.2863
1241	sangano	1	Piedmont	3729	11	5.82512	5.17488	88.8374	29	17.3952	11.6048	66.7127	38	28.5303	9.46966	33.1916
1242	san germano chisone	1	Piedmont	1747	4	2.96117	1.03883	35.0815	13	9.1085	3.8915	42.7239	22	15.5075	6.49249	41.8668
1243	san gillio	1	Piedmont	3148	5	3.39789	1.60211	47.15	35	10.4922	24.5078	233.583	38	17.442	20.558	117.865
1244	san giorgio canavese	1	Piedmont	2565	7	4.11376	2.88624	70.1607	14	12.432	1.56798	12.6124	27	21.3324	5.66759	26.568
1245	san giorio di susa	1	Piedmont	971	1	1.60324	-0.603243	-37.6264	2	4.88255	-2.88255	-59.0378	7	7.98078	-0.980781	-12.2893
1246	san giusto canavese	1	Piedmont	3312	11	5.01065	5.98935	119.532	22	15.4037	6.59629	42.8228	33	24.2145	8.78551	36.2821
1247	san martino canavese	1	Piedmont	807	1	1.41442	-0.414424	-29.2998	3	4.32637	-1.32637	-30.6578	7	7.0514	-0.051397	-0.728891
1248	san maurizio canavese	1	Piedmont	10335	15	11.1255	3.87449	34.8252	54	34.8619	19.1381	54.8968	78	57.3294	20.6706	36.0559
1249	san mauro torinese	1	Piedmont	18908	51	24.4059	26.5941	108.966	128	73.2304	54.7696	74.7909	157	123.575	33.4249	27.0482
1250	san pietro val lemina	1	Piedmont	1426	2	2.1471	-0.147103	-6.85121	8	6.47292	1.52708	23.5918	8	11.0899	-3.08993	-27.8625
1251	san ponso	1	Piedmont	263	0	0.358519	-0.358519	-100	0	1.09017	-1.09017	-100	2	1.89996	0.100041	5.2654
1252	san raffaele cimena	1	Piedmont	3107	5	3.95577	1.04423	26.3977	14	11.8658	2.13419	17.986	18	18.0115	-0.01152	-0.0639591
1253	san sebastiano da po	1	Piedmont	1895	3	2.99552	0.004484	0.149715	8	8.89768	-0.897685	-10.089	13	13.961	-0.96102	-6.88359
1254	san secondo di pinerolo	1	Piedmont	3645	5	5.55087	-0.550868	-9.92399	15	16.5904	-1.59039	-9.5862	24	30.187	-6.18705	-20.4957
1255	sant'ambrogio di torino	1	Piedmont	4711	7	5.29436	1.70564	32.2161	26	16.575	9.42498	56.8625	31	27.9465	3.0535	10.9262
1256	sant'antonino di susa	1	Piedmont	4197	8	5.72425	2.27575	39.7562	28	17.8124	10.1876	57.1942	36	29.9302	6.06976	20.2797
1257	santena	1	Piedmont	10736	18	12.7908	5.20922	40.7263	63	38.869	24.131	62.083	87	64.9103	22.0897	34.031
1258	sauze di cesana	1	Piedmont	245	1	0.27671	0.72329	261.389	1	0.762922	0.237078	31.075	1	1.34034	-0.340344	-25.3923
1259	sauze d'oulx	1	Piedmont	1090	2	1.21178	0.788225	65.0471	3	3.5601	-0.560097	-15.7326	6	5.76172	0.238278	4.13552
1260	scalenghe	1	Piedmont	3267	1	4.50136	-3.50136	-77.7845	16	13.3999	2.60006	19.4035	23	21.9067	1.09329	4.99066
1261	scarmagno	1	Piedmont	826	2	1.36959	0.630408	46.0289	6	4.21031	1.78969	42.5074	11	6.86405	4.13595	60.2553
1262	sciolze	1	Piedmont	1455	3	2.06708	0.932918	45.1321	10	6.36271	3.63729	57.1658	12	10.4696	1.53038	14.6174
1263	sestriere	1	Piedmont	922	2	0.94494	1.05506	111.654	2	2.7194	-0.719401	-26.4544	4	4.53044	-0.530444	-11.7084
1264	settimo rottaro	1	Piedmont	468	3	0.922843	2.07716	225.083	4	2.78867	1.21133	43.4376	4	4.56639	-0.566392	-12.4035
1266	settimo vittone	1	Piedmont	1542	4	2.44839	1.55161	63.3726	11	7.47494	3.52506	47.1584	15	12.3213	2.67866	21.74
1267	sparone	1	Piedmont	962	2	2.08784	-0.087835	-4.207	2	6.44522	-4.44522	-68.9693	10	10.1117	-0.11167	-1.10441
1268	strambinello	1	Piedmont	270	0	0.489215	-0.489215	-100	2	1.47408	0.525925	35.6783	3	2.52582	0.474179	18.7733
1269	strambino	1	Piedmont	6198	17	8.27751	8.72249	105.376	32	25.6065	6.39351	24.9684	53	43.3845	9.61548	22.1634
1270	susa	1	Piedmont	6173	15	10.7727	4.22727	39.2405	44	33.0147	10.9853	33.2742	78	54.6328	23.3672	42.7713
1271	tavagnasco	1	Piedmont	774	1	1.14277	-0.142766	-12.493	5	3.49445	1.50555	43.0841	7	5.8113	1.1887	20.455
1272	torino	1	Piedmont	870952	1561	1193.29	367.715	30.8153	4727	3644.12	1082.88	29.7157	7009	5933.96	1075.04	1.88805
1273	torrazza piemonte	1	Piedmont	2974	5	3.60103	1.39897	38.849	19	11.0452	7.95479	72.0202	27	17.4007	9.59928	55.166
1274	torre canavese	1	Piedmont	604	1	1.0272	-0.027205	-2.64848	6	3.13661	2.86339	91.2892	7	5.32102	1.67898	31.5537
1275	torre pellice	1	Piedmont	4543	11	8.61071	2.38929	27.7479	39	26.5422	12.4578	46.9358	50	44.5542	5.44579	12.2228
1276	trana	1	Piedmont	3814	4	4.73967	-0.739669	-15.6059	17	14.2224	2.77765	19.5301	29	23.389	5.61101	23.99
1278	traversella	1	Piedmont	322	1	0.623235	0.376765	60.453	2	1.83738	0.16262	8.85065	3	3.0976	-0.097598	-3.15076
1279	traves	1	Piedmont	524	1	1.01198	-0.011979	-1.18371	5	3.01611	1.98389	65.7767	6	4.98604	1.01396	20.3361
1280	trofarello	1	Piedmont	10860	28	14.3449	13.6551	95.1918	71	45.8952	25.1048	54.7003	104	76.0532	27.9468	36.7463
1281	usseaux	1	Piedmont	189	1	0.288814	0.711186	246.244	2	0.890756	1.10924	124.528	3	1.55868	1.44132	92.4705
1282	usseglio	1	Piedmont	200	2	0.361643	1.63836	453.032	2	1.12444	0.875565	77.8671	4	1.89038	2.10962	111.598
1283	vaie	1	Piedmont	1418	1	1.75095	-0.750953	-42.8882	5	5.42664	-0.42664	-7.86194	6	9.54876	-3.54876	-37.1646
1284	val della torre	1	Piedmont	3960	5	4.93455	0.065454	1.32643	20	15.1605	4.83951	31.9218	27	24.3588	2.64121	10.8429
1285	valgioie	1	Piedmont	928	0	1.20213	-1.20213	-100	2	3.51371	-1.51371	-43.0802	2	5.65991	-3.65991	-64.6638
1286	vallo torinese	1	Piedmont	792	2	1.39811	0.60189	43.0503	6	4.21079	1.78921	42.491	12	6.82586	5.17414	75.8019
1287	valperga	1	Piedmont	3026	7	4.24775	2.75225	64.7933	21	13.3501	7.64992	57.3024	26	23.2174	2.78263	11.9851
1288	valprato soana	1	Piedmont	95	0	0.23708	-0.23708	-100	2	0.726279	1.27372	175.376	2	1.37753	0.622471	45.1875
1289	varisella	1	Piedmont	851	1	1.46806	-0.468062	-31.883	8	4.48342	3.51658	78.4351	15	7.32433	7.67567	104.797
1290	vauda canavese	1	Piedmont	1452	2	1.94996	0.050038	2.56612	7	6.00593	0.994069	16.5515	11	10.1106	0.88941	8.79679
1291	venaus	1	Piedmont	880	0	1.6217	-1.6217	-100	3	4.96719	-1.96719	-39.6037	8	8.00277	-0.002767	-0.0345771
1292	venaria reale	1	Piedmont	33249	49	39.8577	9.14226	22.9372	131	126.393	4.6069	3.64493	223	212.377	10.6229	5.00189
1293	verolengo	1	Piedmont	4846	14	7.41634	6.58366	88.7725	31	22.2871	8.7129	39.0939	43	35.2231	7.77689	22.0789
1294	verrua savoia	1	Piedmont	1389	4	2.55431	1.44569	56.5983	13	7.57545	5.42455	71.607	19	12.4746	6.52543	52.3098
1295	vestignè	1	Piedmont	802	3	1.582	1.418	89.6331	9	4.75572	4.24428	89.246	14	7.66944	6.33056	82.5428
1296	vialfrè	1	Piedmont	248	0	0.36527	-0.36527	-100	3	1.13005	1.86995	165.476	4	1.90457	2.09543	110.021
1298	vidracco	1	Piedmont	513	0	0.591538	-0.591538	-100	1	1.72811	-0.728106	-42.1332	3	3.12723	-0.127228	-4.06842
1299	vigone	1	Piedmont	5131	3	7.75697	-4.75697	-61.3251	27	24.0456	2.95443	12.2868	44	38.4596	5.54044	14.4059
1300	villafranca piemonte	1	Piedmont	4602	11	7.01083	3.98917	56.9002	29	21.2666	7.73342	36.3642	44	32.9033	11.0967	33.7252
1301	villanova canavese	1	Piedmont	1214	2	1.48726	0.512739	34.4754	4	4.52489	-0.524889	-11.6	7	7.53046	-0.530457	-7.04416
1302	villarbasse	1	Piedmont	3482	6	4.14215	1.85785	44.8523	15	12.7439	2.2561	17.7033	27	21.9434	5.05656	23.0436
1303	villar dora	1	Piedmont	2847	5	3.84623	1.15377	29.9976	18	11.5319	6.46811	56.0889	21	18.751	2.24899	11.994
1304	villareggia	1	Piedmont	1010	2	1.80105	0.198947	11.0462	6	5.52717	0.472829	8.55462	9	9.23313	-0.233134	-2.52498
1305	villar focchiardo	1	Piedmont	1940	6	2.91225	3.08775	106.026	12	8.84412	3.15588	35.6834	19	15.4283	3.57171	23.1504
1306	villar pellice	1	Piedmont	1056	2	2.20887	-0.208866	-9.45579	5	6.63165	-1.63165	-24.604	13	10.9681	2.03193	18.5258
1307	villar perosa	1	Piedmont	3990	17	6.49627	10.5037	161.689	30	20.3405	9.65946	47.4888	43	34.0079	8.99212	26.4413
1308	villastellone	1	Piedmont	4624	6	7.25645	-1.25645	-17.3149	32	21.498	10.502	48.8513	43	34.0882	8.91179	26.1433
1309	vinovo	1	Piedmont	15245	20	16.3715	3.62849	22.1634	67	53.1425	13.8575	26.076	113	88.859	24.141	27.1678
1310	virle piemonte	1	Piedmont	1152	5	1.80867	3.19133	176.446	8	5.49497	2.50503	45.5876	14	8.96868	5.03132	56.0988
1311	vische	1	Piedmont	1226	4	2.4162	1.5838	65.5492	4	7.29393	-3.29393	-45.1599	11	11.5018	-0.50182	-4.36296
1312	vistrorio	1	Piedmont	519	2	0.82042	1.17958	143.778	4	2.52263	1.47737	58.5648	6	4.19415	1.80585	43.0564
1313	viù	1	Piedmont	1021	0	1.78115	-1.78115	-100	3	5.48559	-2.48559	-45.3113	8	9.30339	-1.30339	-14.0098
1314	volpiano	1	Piedmont	15453	33	17.2424	15.7576	91.3883	91	51.6269	39.3731	76.2647	126	85.2508	40.7492	47.7991
1315	volvera	1	Piedmont	8520	8	8.525	-0.524998	-6.15832	29	26.162	2.83796	10.8476	44	42.8699	1.13009	2.63609
1317	val di chy	1	Piedmont	1276	2	2.40491	-0.404906	-16.8367	8	7.26308	0.736921	10.1461	16	11.7371	4.26289	36.3197
1318	valchiusa	1	Piedmont	1026	2	2.18585	-0.185846	-8.50223	11	6.52257	4.47743	68.6451	17	10.9443	6.05575	55.3327
2002	alagna valsesia	1	Piedmont	727	2	0.953236	1.04676	109.812	4	2.81379	1.18621	42.157	5	4.67022	0.329778	7.06131
2003	albano vercellese	1	Piedmont	309	3	0.723671	2.27633	314.553	6	2.26329	3.73671	165.101	6	3.61748	2.38252	65.8615
2004	alice castello	1	Piedmont	2544	6	3.64183	2.35817	64.7522	12	11.0482	0.95183	8.61531	16	20.1205	-4.1205	-20.4791
2006	arborio	1	Piedmont	863	7	1.79463	5.20537	290.053	11	5.49535	5.50465	100.169	21	9.04696	11.953	132.122
2007	asigliano vercellese	1	Piedmont	1420	4	2.45803	1.54197	62.732	10	7.27362	2.72638	37.483	20	11.7111	8.28886	70.7776
2008	balmuccia	1	Piedmont	115	0	0.231475	-0.231475	-100	0	0.748223	-0.748223	-100	1	1.58199	-0.58199	-36.7885
2009	balocco	1	Piedmont	217	0	0.334456	-0.334456	-100	2	1.0327	0.967299	93.6669	2	1.7788	0.221195	12.4351
2011	bianzè	1	Piedmont	1876	7	3.44626	3.55374	103.119	17	10.5064	6.49362	61.8064	21	16.3327	4.66733	28.5767
2014	boccioleto	1	Piedmont	170	0	0.439634	-0.439634	-100	1	1.40106	-0.401061	-28.6255	2	2.25163	-0.251635	-11.1756
2015	borgo d'ale	1	Piedmont	2320	7	4.30383	2.69617	62.6457	21	12.8975	8.1025	62.8222	27	21.6474	5.35257	24.7262
2016	borgosesia	1	Piedmont	12502	32	20.8696	11.1304	53.3333	78	66.5499	11.4501	17.2053	126	113.389	12.6109	11.1218
2017	borgo vercelli	1	Piedmont	2211	7	3.27482	3.72518	113.752	22	9.92552	12.0745	121.651	28	15.833	12.167	76.8459
2021	buronzo	1	Piedmont	849	7	1.57919	5.42081	343.265	9	4.80722	4.19278	87.2185	15	7.60497	7.39503	97.2394
2025	campertogno	1	Piedmont	230	1	0.336514	0.663486	197.165	2	1.03827	0.961732	92.6285	4	1.76806	2.23194	126.237
2029	carcoforo	1	Piedmont	74	0	0.168537	-0.168537	-100	0	0.521907	-0.521907	-100	1	0.550353	0.449647	81.7015
2030	caresana	1	Piedmont	1038	9	2.21088	6.78912	307.077	15	6.77304	8.22696	121.466	18	10.7571	7.24289	67.3311
2031	caresanablot	1	Piedmont	1109	8	1.88187	6.11813	325.108	13	5.73698	7.26302	126.6	16	9.24235	6.75765	73.116
2032	carisio	1	Piedmont	775	3	1.39649	1.60351	114.825	7	4.20934	2.79066	66.2969	10	6.86111	3.13889	45.749
2033	casanova elvo	1	Piedmont	210	0	0.316561	-0.316561	-100	0	0.965006	-0.965006	-100	0	1.70719	-1.70719	-100
2035	san giacomo vercellese	1	Piedmont	290	0	0.63244	-0.63244	-100	0	1.93536	-1.93536	-100	0	3.07147	-3.07147	-100
2041	cervatto	1	Piedmont	58	0	0.133316	-0.133316	-100	0	0.312093	-0.312093	-100	0	0.245825	-0.245825	-100
2042	cigliano	1	Piedmont	4371	7	7.37812	-0.378118	-5.12486	36	22.2362	13.7638	61.8983	53	38.2012	14.7988	38.7392
2043	civiasco	1	Piedmont	253	0	0.414961	-0.414961	-100	1	1.26814	-0.268138	-21.1442	2	2.16107	-0.16107	-7.45326
2045	collobiano	1	Piedmont	88	1	0.170284	0.829716	487.253	2	0.533098	1.4669	275.166	2	0.76829	1.23171	160.318
2047	costanzana	1	Piedmont	744	6	1.72044	4.27956	248.747	12	5.23316	6.76684	129.307	13	8.7224	4.2776	49.0416
2048	cravagliana	1	Piedmont	254	1	0.623447	0.376553	60.3987	2	1.90872	0.091276	4.78204	2	3.21176	-1.21176	-37.7287
2049	crescentino	1	Piedmont	7777	15	13.2481	1.7519	13.2238	56	35.6427	20.3573	57.115	81	56.3488	24.6512	43.7474
2052	crova	1	Piedmont	408	3	0.784447	2.21555	282.435	7	2.4924	4.5076	180.854	8	4.00383	3.99617	99.8087
2054	desana	1	Piedmont	1066	6	1.98615	4.01385	202.092	17	5.93691	11.0631	186.344	23	9.25377	13.7462	148.547
2057	fobello	1	Piedmont	186	0	0.376298	-0.376298	-100	2	1.11391	0.886094	79.5484	2	1.60534	0.394658	24.5841
2058	fontanetto po	1	Piedmont	1091	2	2.08564	-0.085641	-4.10624	10	6.23236	3.76764	60.453	16	10.1172	5.88281	58.1467
2059	formigliana	1	Piedmont	487	5	0.777729	4.22227	542.898	7	2.38225	4.61775	193.84	9	3.9977	5.0023	125.129
2061	gattinara	1	Piedmont	7771	23	12.2247	10.7753	88.144	48	37.91	10.09	26.6158	83	61.4731	21.5269	35.0185
2062	ghislarengo	1	Piedmont	826	2	1.17521	0.824791	70.1826	6	3.64255	2.35745	64.72	6	5.81938	0.180615	3.10368
2065	greggio	1	Piedmont	346	0	0.677106	-0.677106	-100	3	2.04652	0.953476	46.59	3	3.46243	-0.462429	-13.3556
2066	guardabosone	1	Piedmont	340	0	0.614036	-0.614036	-100	1	1.85963	-0.859629	-46.2258	3	3.18091	-0.180912	-5.68745
2067	lamporo	1	Piedmont	521	0	0.821169	-0.821169	-100	4	2.43431	1.56569	64.318	5	3.98659	1.01341	25.4205
2068	lenta	1	Piedmont	813	1	1.35879	-0.358795	-26.4054	7	4.06341	2.93659	72.2691	12	6.95425	5.04575	72.5562
2070	lignana	1	Piedmont	545	2	0.911433	1.08857	119.435	4	2.68326	1.31674	49.0725	4	4.18591	-0.185915	-4.44144
2071	livorno ferraris	1	Piedmont	4306	8	7.03631	0.963686	13.6959	24	21.1971	2.80295	13.2233	41	33.4373	7.56266	22.6174
2072	lozzolo	1	Piedmont	820	6	1.42809	4.57191	320.142	14	4.4975	9.5025	211.284	19	7.23871	11.7613	162.478
2078	mollia	1	Piedmont	96	0	0.156519	-0.156519	-100	0	0.496607	-0.496607	-100	0	0.824677	-0.824677	-100
2079	moncrivello	1	Piedmont	1385	4	2.5584	1.4416	56.3477	8	7.84213	0.157873	2.01314	13	12.6784	0.32159	2.53649
2082	motta de' conti	1	Piedmont	746	0	1.36936	-1.36936	-100	2	4.2027	-2.2027	-52.4116	3	7.01561	-4.01561	-57.2382
2088	olcenengo	1	Piedmont	797	4	1.1208	2.8792	256.887	7	3.36563	3.63437	107.985	11	5.58701	5.41299	96.8852
2089	oldenico	1	Piedmont	211	0	0.460426	-0.460426	-100	0	1.39936	-1.39936	-100	1	2.4466	-1.4466	-59.1269
2090	palazzolo vercellese	1	Piedmont	1147	2	2.12863	-0.12863	-6.04283	7	6.47541	0.524586	8.1012	11	10.4729	0.52712	5.03323
2091	pertengo	1	Piedmont	289	1	0.425528	0.574472	135.002	2	1.32689	0.673114	50.7288	2	2.15362	-0.153622	-7.13319
2093	pezzana	1	Piedmont	1291	1	2.019	-1.019	-50.4705	8	5.82851	2.17149	37.2563	9	9.1016	-0.101599	-1.11627
2096	pila	1	Piedmont	139	0	0.192132	-0.192132	-100	0	0.621029	-0.621029	-100	1	1.08026	-0.080261	-7.42978
2097	piode	1	Piedmont	183	0	0.274424	-0.274424	-100	0	0.84411	-0.84411	-100	0	1.51609	-1.51609	-100
2102	postua	1	Piedmont	561	2	0.852633	1.14737	134.567	3	2.65677	0.343226	12.9189	4	4.36533	-0.365334	-8.36898
2104	prarolo	1	Piedmont	712	3	1.14543	1.85457	161.911	5	3.53728	1.46272	41.3516	11	5.71293	5.28707	92.5457
2107	quarona	1	Piedmont	3951	1	6.60887	-5.60887	-84.8688	14	20.739	-6.73902	-32.4944	25	32.7366	-7.73655	-23.6328
2108	quinto vercellese	1	Piedmont	382	0	0.503651	-0.503651	-100	2	1.56046	0.439539	28.1672	3	2.522	0.477996	18.953
2110	rassa	1	Piedmont	62	0	0.110056	-0.110056	-100	0	0.338554	-0.338554	-100	0	0.394177	-0.394177	-100
2113	rimella	1	Piedmont	132	1	0.246725	0.753275	305.309	2	0.737476	1.26252	171.195	3	0.938664	2.06134	219.603
2115	rive	1	Piedmont	451	0	0.970899	-0.970899	-100	1	2.89902	-1.89902	-65.5055	3	4.6656	-1.6656	-35.6996
2116	roasio	1	Piedmont	2347	6	3.70017	2.29983	62.1549	16	11.1358	4.86422	43.681	28	17.8243	10.1757	57.0891
2118	ronsecco	1	Piedmont	551	4	1.05706	2.94294	278.406	6	3.23268	2.76732	85.6047	7	5.25429	1.74571	33.2246
2121	rossa	1	Piedmont	175	0	0.230751	-0.230751	-100	0	0.746163	-0.746163	-100	0	1.43279	-1.43279	-100
2122	rovasenda	1	Piedmont	928	1	1.56957	-0.569567	-36.2882	11	4.83185	6.16815	127.656	16	7.77275	8.22725	105.847
2126	salasco	1	Piedmont	220	1	0.295899	0.704101	237.953	3	0.880843	2.11916	240.583	5	1.55392	3.44608	221.768
2127	sali vercellese	1	Piedmont	102	1	0.237432	0.762568	321.173	2	0.698979	1.30102	186.132	2	1.3369	0.663104	49.6003
2128	saluggia	1	Piedmont	3883	10	6.43437	3.56563	55.4154	29	19.6281	9.37193	47.7476	49	31.5708	17.4292	55.2066
2131	san germano vercellese	1	Piedmont	1522	4	2.8553	1.1447	40.0904	10	8.44401	1.55599	18.4272	18	13.2876	4.71242	35.4649
2133	santhià	1	Piedmont	8379	19	13.1254	5.87457	44.7572	48	39.4966	8.50344	21.5296	77	63.7932	13.2068	20.7025
2134	scopa	1	Piedmont	372	1	0.732744	0.267256	36.4734	4	2.28473	1.71527	75.0757	4	3.64859	0.351413	9.63148
2135	scopello	1	Piedmont	365	0	0.565332	-0.565332	-100	2	1.75068	0.249317	14.2412	2	2.89536	-0.895362	-30.924
2137	serravalle sesia	1	Piedmont	4870	5	7.17565	-2.17565	-30.3199	22	22.6764	-0.67642	-2.98291	31	38.4782	-7.47816	-19.4348
2142	stroppiana	1	Piedmont	1180	2	2.08981	-0.089814	-4.29771	6	6.24376	-0.243762	-3.90408	11	10.3175	0.68249	6.61486
2147	tricerro	1	Piedmont	697	2	1.47216	0.527843	35.8551	4	4.39198	-0.391979	-8.92488	6	7.18963	-1.18963	-16.5465
2148	trino	1	Piedmont	6984	17	12.453	4.54704	36.5137	61	38.4754	22.5246	58.5427	91	62.0375	28.9625	46.6854
2150	tronzano vercellese	1	Piedmont	3430	4	5.75046	-1.75046	-30.4404	23	17.4111	5.58889	32.0996	27	27.1242	-0.12416	-0.457736
2152	valduggia	1	Piedmont	1933	3	3.86089	-0.860893	-22.2978	14	11.9093	2.09065	17.5547	19	18.3166	0.68337	3.73087
2156	varallo	1	Piedmont	7101	18	13.0085	4.99148	38.3709	47	39.7522	7.24782	18.2325	82	65.1974	16.8026	25.7719
2158	vercelli	1	Piedmont	46558	143	64.9044	78.0956	120.324	326	203.566	122.434	60.1445	465	342.647	122.353	35.7081
2163	villarboit	1	Piedmont	410	1	0.866328	0.133672	15.4297	1	2.64762	-1.64762	-62.2302	2	4.42722	-2.42722	-54.8249
2164	villata	1	Piedmont	1554	4	2.93835	1.06165	36.1308	10	8.76304	1.23696	14.1156	16	14.3327	1.66728	11.6327
2166	vocca	1	Piedmont	160	0	0.174323	-0.174323	-100	2	0.541485	1.45851	269.354	2	0.909774	1.09023	119.835
2170	alto sermenza	1	Piedmont	151	1	0.354246	0.645754	182.29	1	1.04742	-0.04742	-4.52734	3	1.67435	1.32565	79.1741
2171	cellio con breia	1	Piedmont	969	0	1.57372	-1.57372	-100	3	4.85536	-1.85536	-38.2126	8	8.07891	-0.078914	-0.976776
3001	agrate conturbia	1	Piedmont	1572	1	1.77809	-0.778089	-43.7599	4	5.36599	-1.36599	-25.4565	9	9.32982	-0.329818	-3.53509
3002	ameno	1	Piedmont	958	2	1.5487	0.451299	29.1405	9	4.66637	4.33363	92.8693	13	7.87114	5.12886	65.1603
3006	armeno	1	Piedmont	2162	4	3.09274	0.907255	29.3349	9	9.62581	-0.625811	-6.50138	14	16.1559	-2.15586	-13.3441
3008	arona	1	Piedmont	13976	17	22.8856	-5.88565	-25.7177	74	71.4314	2.56857	3.59584	117	119.724	-2.724	-2.27524
3012	barengo	1	Piedmont	760	2	1.62186	0.378135	23.3149	3	4.85792	-1.85792	-38.2452	6	8.07453	-2.07453	-25.6923
3016	bellinzago novarese	1	Piedmont	9545	14	12.5199	1.48013	11.8223	40	36.6516	3.34842	9.1358	65	59.3728	5.62716	9.47765
3018	biandrate	1	Piedmont	1296	7	1.7384	5.2616	302.669	12	5.19343	6.80657	131.061	15	8.46073	6.53927	77.2898
3019	boca	1	Piedmont	1152	3	1.56392	1.43608	91.8259	4	4.90161	-0.901609	-18.3942	8	7.98998	0.010024	0.125459
3021	bogogno	1	Piedmont	1275	2	1.88389	0.116114	6.16352	6	5.93174	0.068262	1.15079	8	10.2403	-2.24027	-21.8771
3022	bolzano novarese	1	Piedmont	1170	1	1.44152	-0.441517	-30.6286	4	4.63241	-0.632411	-13.6519	5	7.95871	-2.95871	-37.1758
3023	borgolavezzaro	1	Piedmont	2009	8	3.41958	4.58042	133.947	41	10.475	30.525	291.406	45	17.4352	27.5648	158.099
3024	borgomanero	1	Piedmont	21715	49	28.5979	20.4021	71.3411	124	84.5802	39.4198	46.6065	169	140.661	28.3394	20.1473
3025	borgo ticino	1	Piedmont	5222	6	5.9337	0.066304	1.11743	13	16.3095	-3.30952	-20.2919	23	26.8563	-3.85632	-14.3591
3026	briga novarese	1	Piedmont	2818	4	3.81314	0.186857	4.90034	10	11.7105	-1.71053	-14.6068	15	18.5917	-3.59169	-19.3188
3027	briona	1	Piedmont	1121	2	1.63557	0.364434	22.2818	8	5.13552	2.86448	55.7777	13	8.46128	4.53872	53.641
3030	caltignaga	1	Piedmont	2504	3	3.50795	-0.507947	-14.4799	10	10.3946	-0.39457	-3.79594	15	16.8193	-1.81932	-10.8169
3032	cameri	1	Piedmont	10868	29	12.3994	16.6006	133.882	73	39.0609	33.9391	86.8877	99	65.6772	33.3228	50.7372
3036	carpignano sesia	1	Piedmont	2510	3	4.09849	-1.09849	-26.8023	15	12.641	2.35902	18.6616	24	20.5157	3.4843	16.9836
3037	casalbeltrame	1	Piedmont	974	2	1.4103	0.589696	41.8134	4	4.17556	-0.175563	-4.20453	9	6.95596	2.04404	29.3854
3039	casaleggio novara	1	Piedmont	911	1	1.1464	-0.146395	-12.77	4	3.55788	0.442119	12.4265	5	5.7218	-0.721798	-12.6149
3040	casalino	1	Piedmont	1531	8	2.46904	5.53096	224.012	15	7.29095	7.70905	105.735	17	11.699	5.30095	45.311
3041	casalvolone	1	Piedmont	888	1	1.27209	-0.272091	-21.3893	5	3.91235	1.08765	27.8003	5	6.34215	-1.34215	-21.1623
3042	castellazzo novarese	1	Piedmont	324	1	0.444398	0.555602	125.023	1	1.31233	-0.312331	-23.7997	1	2.20944	-1.20944	-54.7397
3043	castelletto sopra ticino	1	Piedmont	9902	14	11.3397	2.66035	23.4606	51	34.7204	16.2796	46.8877	76	58.7018	17.2982	29.4679
3044	cavaglietto	1	Piedmont	389	1	0.61398	0.38602	62.8717	1	1.90349	-0.903489	-47.4649	2	3.31742	-1.31742	-39.7122
3045	cavaglio d'agogna	1	Piedmont	1185	2	1.96375	0.036248	1.84585	8	5.93166	2.06834	34.8695	10	9.86199	0.138011	1.39942
3047	cavallirio	1	Piedmont	1314	5	1.63254	3.36746	206.271	10	5.0325	4.9675	98.7083	12	8.2041	3.7959	46.2684
3049	cerano	1	Piedmont	6785	17	8.86274	8.13726	91.8143	46	27.4215	18.5785	67.7518	62	45.9093	16.0907	35.0488
3051	colazza	1	Piedmont	467	0	0.741143	-0.741143	-100	0	2.22214	-2.22214	-100	1	3.61354	-2.61354	-72.3263
3052	comignago	1	Piedmont	1245	0	1.46663	-1.46663	-100	3	4.39462	-1.39462	-31.7348	4	7.48816	-3.48816	-46.5823
3055	cressa	1	Piedmont	1608	5	2.69978	2.30022	85.2	10	8.11918	1.88082	23.1651	12	12.8422	-0.84224	-6.55832
3058	cureggio	1	Piedmont	2594	6	3.30455	2.69545	81.5678	15	9.98725	5.01275	50.1916	22	17.9983	4.00165	22.2334
3060	divignano	1	Piedmont	1402	2	1.63328	0.366716	22.4527	5	4.86984	0.130155	2.67267	6	8.01193	-2.01193	-25.1117
3062	dormelletto	1	Piedmont	2573	2	4.38899	-2.38899	-54.4314	11	13.349	-2.34896	-17.5966	18	24.4939	-6.49392	-26.5124
3065	fara novarese	1	Piedmont	2027	11	3.2413	7.7587	239.37	18	9.79826	8.20174	83.7061	25	16.7373	8.26267	49.3667
3066	fontaneto d'agogna	1	Piedmont	2620	6	4.02142	1.97858	49.2009	15	11.9632	3.03676	25.3841	23	19.0292	3.97079	20.8668
3068	galliate	1	Piedmont	15722	27	20.0635	6.93651	34.5728	81	62.4869	18.5131	29.6271	123	102.417	20.5833	20.0976
3069	garbagna novarese	1	Piedmont	1424	2	1.68516	0.314837	18.6828	3	4.9855	-1.9855	-39.8254	7	8.23224	-1.23224	-14.9684
3070	gargallo	1	Piedmont	1775	6	2.26625	3.73375	164.754	9	7.05566	1.94434	27.5571	12	12.2705	-0.27047	-2.20426
3073	ghemme	1	Piedmont	3467	18	5.63037	12.3696	219.695	32	17.2214	14.7786	85.8151	39	28.1519	10.8481	38.5341
3076	gozzano	1	Piedmont	5541	11	9.12479	1.87521	20.5507	27	27.0136	-0.01364	-0.0504833	42	44.8539	-2.85386	-6.36257
3077	granozzo con monticello	1	Piedmont	1345	3	1.58831	1.41169	88.8799	7	4.80438	2.19562	45.7004	10	8.12022	1.87978	23.1493
3079	grignasco	1	Piedmont	4379	11	7.34633	3.65367	49.7347	29	23.0218	5.97825	25.9678	40	39.1616	0.83841	2.1409
3082	invorio	1	Piedmont	4328	13	5.43433	7.56567	139.22	29	16.935	12.065	71.2429	39	27.3687	11.6313	42.4983
3083	landiona	1	Piedmont	547	1	1.14623	-0.146233	-12.7577	3	3.58595	-0.585948	-16.3401	4	5.68815	-1.68815	-29.6784
3084	lesa	1	Piedmont	2212	4	3.39757	0.602434	17.7313	12	10.8345	1.16552	10.7575	19	20.6802	-1.68019	-8.12462
3088	maggiora	1	Piedmont	1639	5	2.45601	2.54399	103.582	8	7.39582	0.604176	8.16914	12	11.6908	0.30918	2.64466
3090	mandello vitta	1	Piedmont	227	0	0.461844	-0.461844	-100	1	1.40152	-0.401516	-28.6487	2	2.28219	-0.282194	-12.3651
3091	marano ticino	1	Piedmont	1639	2	1.91621	0.083791	4.37274	8	6.05003	1.94997	32.2308	10	10.7264	-0.72642	-6.77227
3093	massino visconti	1	Piedmont	1107	3	1.7766	1.2234	68.8621	8	5.40216	2.59784	48.0889	12	9.82639	2.17361	22.1202
3095	meina	1	Piedmont	2441	3	3.48006	-0.480059	-13.7946	10	10.9546	-0.95463	-8.71436	17	18.9217	-1.92169	-10.156
3097	mezzomerico	1	Piedmont	1237	3	1.46368	1.53632	104.963	6	4.45194	1.54806	34.7727	13	7.56107	5.43893	71.9333
3098	miasino	1	Piedmont	787	2	2.0488	-0.048803	-2.38202	7	6.64445	0.355549	5.35105	9	10.015	-1.01495	-10.1343
3100	momo	1	Piedmont	2481	3	4.64258	-1.64258	-35.3807	24	14.1185	9.88151	69.9898	29	22.2809	6.71906	30.1561
3103	nebbiuno	1	Piedmont	1797	8	2.34791	5.65209	240.728	14	7.18729	6.81271	94.7883	20	12.227	7.77296	63.5718
3104	nibbiola	1	Piedmont	814	0	1.2497	-1.2497	-100	2	3.76633	-1.76633	-46.898	5	6.5973	-1.5973	-24.2114
3106	novara	1	Piedmont	103985	218	136.987	81.0129	59.1391	609	412.973	196.027	47.4673	887	675.215	211.785	2.48584
3108	oleggio	1	Piedmont	14238	32	16.8572	15.1428	89.8296	83	52.6578	30.3422	57.6214	111	86.9354	24.0646	27.681
3109	oleggio castello	1	Piedmont	2174	3	2.33968	0.660325	28.2229	8	7.38338	0.616622	8.35149	12	12.6787	-0.67872	-5.35324
3112	orta san giulio	1	Piedmont	1341	5	2.46802	2.53198	102.592	13	7.64617	5.35383	70.0197	16	11.9511	4.04895	33.8794
3114	paruzzaro	1	Piedmont	2173	3	2.07497	0.925033	44.5806	8	6.64095	1.35905	20.4647	13	11.6849	1.3151	11.2547
3115	pella	1	Piedmont	928	0	1.59432	-1.59432	-100	1	4.98433	-3.98433	-79.9371	7	7.97157	-0.97157	-12.188
3116	pettenasco	1	Piedmont	1350	3	1.52245	1.47755	97.0509	9	4.79188	4.20812	87.8176	14	8.31918	5.68082	68.2859
3119	pisano	1	Piedmont	814	1	1.24931	-0.249305	-19.9555	2	3.6099	-1.6099	-44.5969	2	6.487	-4.487	-69.1691
3120	pogno	1	Piedmont	1381	9	1.73019	7.26981	420.173	11	5.50394	5.49606	99.8566	13	8.65426	4.34574	50.215
3121	pombia	1	Piedmont	2140	5	2.13427	2.86573	134.272	14	6.56199	7.43801	113.35	20	10.9441	9.05586	82.7462
3122	prato sesia	1	Piedmont	1868	9	2.88609	6.11391	211.84	10	8.68491	1.31509	15.1423	16	14.0216	1.97839	14.1096
3129	recetto	1	Piedmont	945	1	1.57583	-0.575827	-36.5413	11	4.61442	6.38558	138.383	15	7.7693	7.2307	93.0675
3130	romagnano sesia	1	Piedmont	3860	8	6.09951	1.90049	31.1581	35	19.0889	15.9111	83.3526	46	29.2262	16.7738	57.393
3131	romentino	1	Piedmont	5598	11	5.64933	5.35067	94.7134	22	17.1478	4.85219	28.2963	32	28.8069	3.19307	11.0844
3133	san maurizio d'opaglio	1	Piedmont	3039	5	3.59676	1.40324	39.014	18	11.2226	6.7774	60.3907	25	19.058	5.94201	31.1786
3134	san nazzaro sesia	1	Piedmont	740	1	1.09944	-0.09944	-9.04461	4	3.28905	0.710952	21.6157	5	5.25196	-0.251956	-4.79737
3135	san pietro mosezzo	1	Piedmont	1958	8	3.05649	4.94351	161.738	10	9.10399	0.896008	9.84193	16	14.7311	1.26891	8.61383
3138	sillavengo	1	Piedmont	554	1	0.882642	0.117358	13.2962	2	2.7409	-0.740901	-27.0313	6	4.54891	1.45109	31.8997
3139	sizzano	1	Piedmont	1407	3	2.39337	0.606631	25.3463	10	7.24264	2.75736	38.0712	13	12.1471	0.85288	7.02129
3140	soriso	1	Piedmont	747	1	1.02729	-0.027289	-2.65639	1	3.14838	-2.14838	-68.2377	5	5.15124	-0.151244	-2.93606
3141	sozzago	1	Piedmont	1078	1	1.59769	-0.597688	-37.4096	6	4.79066	1.20934	25.2436	8	7.53037	0.469634	6.23653
3143	suno	1	Piedmont	2731	3	4.61433	-1.61433	-34.9851	15	14.1254	0.87457	6.19148	20	22.4791	-2.47913	-11.0286
3144	terdobbiate	1	Piedmont	467	0	0.680579	-0.680579	-100	2	2.03358	-0.033579	-1.65122	3	3.24197	-0.24197	-7.46366
3146	tornaco	1	Piedmont	921	2	1.37439	0.625608	45.5189	4	4.14448	-0.144478	-3.48603	9	6.58166	2.41834	36.7437
3149	trecate	1	Piedmont	20712	30	21.2335	8.76649	41.2861	94	67.6657	26.3343	38.9183	145	113.036	31.964	28.2777
3153	vaprio d'agogna	1	Piedmont	976	3	1.43524	1.56476	109.024	8	4.54749	3.45251	75.9214	10	7.14015	2.85985	40.053
3154	varallo pombia	1	Piedmont	4922	9	5.9546	3.0454	51.1436	21	18.371	2.62899	14.3105	36	30.1344	5.86557	19.4647
3158	vespolate	1	Piedmont	2028	2	3.41134	-1.41134	-41.3721	15	10.0758	4.92423	48.8721	21	16.2179	4.78212	29.4867
3159	vicolungo	1	Piedmont	867	3	1.27484	1.72516	135.323	5	3.88431	1.11569	28.723	8	6.14627	1.85373	30.1603
3164	vinzaglio	1	Piedmont	546	0	0.618903	-0.618903	-100	0	1.85374	-1.85374	-100	1	3.29534	-2.29534	-69.6541
3166	gattico-veruno	1	Piedmont	5271	5	7.20124	-2.20124	-30.5675	26	20.9858	5.01415	23.893	39	34.7858	4.21418	12.1146
4001	acceglio	1	Piedmont	156	1	0.281859	0.718141	254.788	1	0.8515	0.1485	17.4398	2	1.4513	0.548702	37.8077
4002	aisone	1	Piedmont	216	1	0.508401	0.491599	96.6953	1	1.60354	-0.603541	-37.638	1	2.71964	-1.71964	-63.2304
4003	alba	1	Piedmont	31609	31	44.6264	-13.6264	-30.5343	110	140.689	-30.6885	-21.8131	204	231.883	-27.883	-12.0246
4004	albaretto della torre	1	Piedmont	231	0	0.535743	-0.535743	-100	3	1.58234	1.41766	89.5924	3	2.93692	0.063077	2.14775
4005	alto	1	Piedmont	137	0	0.231008	-0.231008	-100	0	0.703908	-0.703908	-100	1	1.2533	-0.253295	-20.2103
4006	argentera	1	Piedmont	76	0	0.152684	-0.152684	-100	0	0.459959	-0.459959	-100	0	0.707277	-0.707277	-100
4007	arguello	1	Piedmont	200	0	0.312329	-0.312329	-100	0	0.940381	-0.940381	-100	0	1.68229	-1.68229	-100
4008	bagnasco	1	Piedmont	1017	3	2.07185	0.928151	44.7982	6	6.41605	-0.416051	-6.48454	12	10.1688	1.83117	18.0077
4009	bagnolo piemonte	1	Piedmont	5900	11	7.87823	3.12177	39.6253	34	24.6643	9.33573	37.8512	52	41.2901	10.7099	25.9381
4010	baldissero d'alba	1	Piedmont	1066	2	1.71963	0.280371	16.3041	10	5.03761	4.96239	98.507	16	8.01829	7.98171	99.5438
4011	barbaresco	1	Piedmont	615	2	0.837852	1.16215	138.706	3	2.54657	0.453429	17.8055	3	4.37621	-1.37621	-31.4476
4012	barge	1	Piedmont	7549	17	11.9369	5.06305	42.415	49	32.7751	16.2249	49.5036	70	52.7033	17.2967	32.8189
4013	barolo	1	Piedmont	680	1	0.981583	0.0184169	1.87624	4	3.0168	0.983203	32.591	5	4.85883	0.141166	2.90535
4014	bastia mondovì	1	Piedmont	643	0	1.19731	-1.19731	-100	4	3.47047	0.529525	15.258	4	5.68186	-1.68186	-29.6006
4015	battifollo	1	Piedmont	219	1	0.624125	0.375875	60.2244	1	1.97814	-0.978141	-49.4475	1	3.29445	-2.29445	-69.6459
4016	beinette	1	Piedmont	3461	6	3.56013	2.43987	68.5334	13	11.1611	1.83892	16.4762	22	18.4913	3.50873	18.9751
4017	bellino	1	Piedmont	101	1	0.262054	0.737946	281.601	1	0.844578	0.155422	18.4024	2	1.77168	0.228319	12.8872
4018	belvedere langhe	1	Piedmont	352	2	0.528844	1.47116	278.183	2	1.64198	0.358016	21.8038	4	2.69602	1.30398	48.3669
4019	bene vagienna	1	Piedmont	3663	7	5.05763	1.94237	38.4047	16	15.0854	0.91465	6.06318	22	24.6913	-2.69133	-10.8999
4020	benevello	1	Piedmont	481	1	0.800335	0.199665	24.9477	3	2.24565	0.75435	33.5917	3	3.4979	-0.497898	-14.2342
4021	bergolo	1	Piedmont	56	0	0.135706	-0.135706	-100	0	0.426038	-0.426038	-100	2	0.491096	1.5089	307.253
4022	bernezzo	1	Piedmont	4170	4	3.58642	0.413581	11.5319	19	11.0719	7.92811	71.6057	29	19.0841	9.91593	51.9592
4023	bonvicino	1	Piedmont	100	0	0.228345	-0.228345	-100	0	0.657969	-0.657969	-100	0	1.25425	-1.25425	-100
4024	borgomale	1	Piedmont	378	0	0.571052	-0.571052	-100	2	1.71969	0.280308	16.2999	2	3.05644	-1.05644	-34.5644
4025	borgo san dalmazzo	1	Piedmont	12426	18	14.4081	3.59192	24.9299	58	42.8578	15.1422	35.3311	96	71.7612	24.2388	33.777
4026	bosia	1	Piedmont	174	0	0.43025	-0.43025	-100	1	1.30975	-0.309754	-23.6498	1	2.28447	-1.28447	-56.2261
4027	bossolasco	1	Piedmont	636	0	1.07755	-1.07755	-100	1	3.31407	-2.31407	-69.8256	2	5.60099	-3.60099	-64.292
4028	boves	1	Piedmont	9717	10	11.8219	-1.82188	-15.4111	48	37.2024	10.7976	29.024	70	60.4192	9.58084	15.8573
4029	bra	1	Piedmont	29852	37	38.261	-1.26102	-3.29584	120	116.256	3.7438	3.22027	205	194.263	10.7367	5.52687
4030	briaglia	1	Piedmont	298	0	0.331902	-0.331902	-100	1	0.997145	0.0028546	0.286282	1	1.74741	-0.747414	-42.7726
4031	briga alta	1	Piedmont	42	0	0.0970602	-0.0970602	-100	0	0.274314	-0.274314	-100	0	0.426042	-0.426042	-100
4032	brondello	1	Piedmont	279	0	0.454508	-0.454508	-100	1	1.31603	-0.316034	-24.0141	2	2.26393	-0.263934	-11.6582
4033	brossasco	1	Piedmont	1025	3	1.67098	1.32902	79.5352	6	5.01977	0.98023	19.5274	9	8.57521	0.424789	4.95369
4034	busca	1	Piedmont	10164	14	12.785	1.21503	9.50355	34	38.5072	-4.50723	-11.7049	53	62.0696	-9.06956	-14.6119
4035	camerana	1	Piedmont	591	1	1.13717	-0.137169	-12.0623	2	3.55502	-1.55502	-43.7416	4	5.83864	-1.83864	-31.4909
4037	canale	1	Piedmont	5560	9	7.59225	1.40775	18.5419	32	23.0199	8.98012	39.0103	49	37.4023	11.5977	31.0081
4038	canosio	1	Piedmont	78	1	0.170419	0.829581	486.791	1	0.470316	0.529684	112.623	1	0.537592	0.462408	86.0147
4039	caprauna	1	Piedmont	92	0	0.235852	-0.235852	-100	0	0.734666	-0.734666	-100	1	1.02659	-0.026586	-2.58973
4040	caraglio	1	Piedmont	6801	16	8.34754	7.65246	91.6732	34	25.5237	8.47633	33.2097	59	41.6751	17.3249	41.5714
4041	caramagna piemonte	1	Piedmont	3057	2	3.53885	-1.53885	-43.4845	12	10.7911	1.20887	11.2025	19	17.5102	1.48981	8.50824
4042	cardè	1	Piedmont	1150	2	1.6515	0.348503	21.1023	4	4.92852	-0.92852	-18.8397	7	7.95603	-0.956029	-12.0164
4043	carrù	1	Piedmont	4345	9	6.67988	2.32012	34.7329	24	20.1155	3.88447	19.3108	30	33.3081	-3.30806	-9.93171
4044	cartignano	1	Piedmont	174	0	0.383307	-0.383307	-100	1	1.0721	-0.072101	-6.7252	1	1.94629	-0.946293	-48.6203
4045	casalgrasso	1	Piedmont	1418	3	2.17839	0.821611	37.7165	4	6.44117	-2.44117	-37.8995	7	10.0345	-3.0345	-30.2407
4046	castagnito	1	Piedmont	2207	0	1.82396	-1.82396	-100	3	5.75318	-2.75318	-47.855	7	9.91018	-2.91018	-29.3655
4047	casteldelfino	1	Piedmont	155	0	0.340318	-0.340318	-100	1	1.06011	-0.060112	-5.67033	3	1.81438	1.18562	65.3459
4049	castelletto stura	1	Piedmont	1374	2	1.62796	0.372043	22.8534	3	4.84908	-1.84908	-38.1326	7	7.62185	-0.621852	-8.15881
4050	castelletto uzzone	1	Piedmont	317	0	0.619659	-0.619659	-100	1	1.92746	-0.927465	-48.1184	2	3.35088	-1.35088	-40.3143
4051	castellinaldo d'alba	1	Piedmont	904	0	1.34885	-1.34885	-100	6	4.1108	1.8892	45.9572	9	6.63595	2.36405	35.6249
4052	castellino tanaro	1	Piedmont	296	1	0.483668	0.516332	106.753	3	1.42241	1.57759	110.91	7	2.42523	4.57477	188.633
4053	castelmagno	1	Piedmont	59	0	0.0515845	-0.0515845	-100	0	0.163664	-0.163664	-100	0	0.156469	-0.156469	-100
4054	castelnuovo di ceva	1	Piedmont	107	0	0.210192	-0.210192	-100	1	0.683658	0.316342	46.2721	2	1.4377	0.562298	39.1109
4055	castiglione falletto	1	Piedmont	698	0	0.842122	-0.842122	-100	2	2.53028	-0.53028	-20.9574	5	4.34235	0.657647	15.1449
4056	castiglione tinella	1	Piedmont	839	0	1.86343	-1.86343	-100	2	5.67538	-3.67538	-64.7601	5	9.25234	-4.25234	-45.9596
4057	castino	1	Piedmont	477	1	0.867007	0.132993	15.3394	4	2.63435	1.36565	51.8402	7	4.25739	2.74261	64.4201
4058	cavallerleone	1	Piedmont	665	1	0.803344	0.196656	24.4797	3	2.41381	0.586191	24.2849	3	4.20063	-1.20063	-28.5821
4059	cavallermaggiore	1	Piedmont	5431	5	7.48582	-2.48582	-33.207	31	22.1735	8.82645	39.8062	45	35.6891	9.31089	26.0889
4060	celle di macra	1	Piedmont	86	1	0.154353	0.845647	547.868	1	0.46157	0.53843	116.652	1	0.695294	0.304706	43.824
4061	centallo	1	Piedmont	6957	5	8.41304	-3.41304	-40.5684	28	24.908	3.09195	12.4134	51	41.0757	9.92425	24.1609
4062	ceresole alba	1	Piedmont	2031	6	3.02343	2.97657	98.4503	13	9.02984	3.97016	43.9671	17	14.3215	2.67854	18.703
4063	cerretto langhe	1	Piedmont	420	1	0.831082	0.168918	20.3251	4	2.5225	1.4775	58.5729	8	4.11423	3.88577	94.4473
4064	cervasca	1	Piedmont	5136	8	5.09029	2.90971	57.1619	17	15.9368	1.06318	6.67123	30	26.3383	3.66165	13.9024
4065	cervere	1	Piedmont	2240	3	2.91922	0.080784	2.7673	14	8.60277	5.39723	62.7383	19	12.9459	6.05413	46.7649
4066	ceva	1	Piedmont	5677	12	8.5563	3.4437	40.2475	26	26.0985	-0.09848	-0.377321	41	42.736	-1.73595	-4.06205
4067	cherasco	1	Piedmont	9368	15	11.4348	3.56522	31.1788	28	34.1607	-6.16072	-18.0345	51	56.0025	-5.00246	-8.93257
4068	chiusa di pesio	1	Piedmont	3622	5	5.34052	-0.340523	-6.37622	17	16.2104	0.78957	4.87078	23	27.0002	-4.0002	-14.8155
4069	cigliè	1	Piedmont	181	0	0.258389	-0.258389	-100	1	0.762795	0.237205	31.0968	2	1.40998	0.590024	41.8464
4070	cissone	1	Piedmont	86	0	0.166755	-0.166755	-100	1	0.489147	0.510853	104.438	1	0.742926	0.257074	34.6029
4071	clavesana	1	Piedmont	809	2	1.63171	0.368289	22.5707	6	4.98961	1.01039	20.2498	11	8.20375	2.79625	34.085
4072	corneliano d'alba	1	Piedmont	2166	2	3.53784	-1.53784	-43.4683	5	10.4529	-5.45286	-52.1662	13	17.6121	-4.61212	-26.1872
4073	cortemilia	1	Piedmont	2269	6	4.49403	1.50597	33.5105	13	13.8531	-0.85306	-6.15789	21	22.3149	-1.31491	-5.8925
4074	cossano belbo	1	Piedmont	940	1	1.77708	-0.777082	-43.728	4	5.39222	-1.39222	-25.8191	5	8.68658	-3.68658	-42.44
4075	costigliole saluzzo	1	Piedmont	3318	6	4.26842	1.73158	40.5672	12	13.0458	-1.04583	-8.0166	23	21.0125	1.98751	9.45869
4076	cravanzana	1	Piedmont	373	0	0.761004	-0.761004	-100	3	2.32088	0.679119	29.2613	4	3.91541	0.084594	2.16055
4077	crissolo	1	Piedmont	158	0	0.317124	-0.317124	-100	0	0.927852	-0.927852	-100	0	1.55053	-1.55053	-100
4078	cuneo	1	Piedmont	56203	108	72.5726	35.4274	48.8166	287	225.424	61.5761	27.3157	447	368.959	78.0405	-0.260053
4079	demonte	1	Piedmont	1914	5	3.65217	1.34783	36.905	10	11.1917	-1.19174	-10.6484	17	18.0085	-1.00848	-5.60003
4080	diano d'alba	1	Piedmont	3638	7	4.16755	2.83245	67.9644	13	12.6553	0.34469	2.72365	19	21.4857	-2.48574	-11.5693
4081	dogliani	1	Piedmont	4677	3	7.62412	-4.62412	-60.6512	25	23.1818	1.81816	7.84305	41	37.9656	3.03445	7.99264
4082	dronero	1	Piedmont	7044	10	9.79059	0.209412	2.1389	37	32.1098	4.89024	15.2297	62	53.8135	8.18649	15.2127
4083	elva	1	Piedmont	89	0	0.175138	-0.175138	-100	1	0.500707	0.499293	99.7175	1	0.859861	0.140139	16.2978
4084	entracque	1	Piedmont	847	0	1.50258	-1.50258	-100	3	4.49038	-1.49038	-33.1904	8	7.37624	0.623761	8.45636
4085	envie	1	Piedmont	1967	2	2.69142	-0.691416	-25.6897	6	8.0702	-2.0702	-25.6524	12	13.3074	-1.30738	-9.8245
4086	farigliano	1	Piedmont	1734	1	3.06797	-2.06797	-67.4051	18	9.40193	8.59807	91.4501	26	15.0152	10.9848	73.1577
4087	faule	1	Piedmont	475	1	0.664129	0.335871	50.5732	1	1.96077	-0.960767	-48.9995	2	3.24549	-1.24549	-38.376
4088	feisoglio	1	Piedmont	298	2	0.859302	1.1407	132.747	3	2.70239	0.297612	11.0129	4	4.39691	-0.396915	-9.02713
4089	fossano	1	Piedmont	24477	28	30.9043	-2.90433	-9.3978	102	93.5369	8.46307	9.04785	159	157.567	1.4328	0.909343
4090	frabosa soprana	1	Piedmont	745	5	1.55961	3.44039	220.593	8	4.83036	3.16964	65.6191	10	8.06724	1.93276	23.9581
4091	frabosa sottana	1	Piedmont	1564	3	2.23651	0.763485	34.1373	8	6.77478	1.22522	18.085	12	11.0108	0.98915	8.98346
4092	frassino	1	Piedmont	269	0	0.611429	-0.611429	-100	2	1.8116	0.188397	10.3995	3	3.464	-0.464003	-13.395
4093	gaiola	1	Piedmont	576	0	0.676155	-0.676155	-100	1	2.05474	-1.05474	-51.332	1	3.45172	-2.45172	-71.0289
4094	gambasca	1	Piedmont	341	0	0.39327	-0.39327	-100	2	1.18476	0.815238	68.8102	3	2.04962	0.950377	46.3683
4095	garessio	1	Piedmont	2987	22	6.29154	15.7085	249.676	43	19.4519	23.5481	121.058	52	30.4035	21.5965	71.0327
4096	genola	1	Piedmont	2609	3	3.22619	-0.226185	-7.01092	8	9.40271	-1.40271	-14.9182	11	14.4522	-3.45223	-23.8872
4097	gorzegno	1	Piedmont	264	0	0.656485	-0.656485	-100	1	2.02456	-1.02456	-50.6066	2	3.31786	-1.31786	-39.7201
4098	gottasecca	1	Piedmont	129	1	0.259911	0.740089	284.747	2	0.802279	1.19772	149.29	3	1.47769	1.52231	103.02
4099	govone	1	Piedmont	2294	7	3.42011	3.57989	104.672	22	10.4682	11.5318	110.161	27	17.3349	9.66512	55.7553
4100	grinzane cavour	1	Piedmont	2017	2	1.93321	0.066789	3.4548	9	6.1523	2.8477	46.2868	13	10.7613	2.23869	20.8031
4101	guarene	1	Piedmont	3589	3	3.91997	-0.919969	-23.4688	20	11.764	8.23597	70.0097	28	20.957	7.04296	33.6067
4102	igliano	1	Piedmont	66	0	0.205011	-0.205011	-100	1	0.6594	0.3406	51.6529	2	0.970669	1.02933	106.043
4103	isasca	1	Piedmont	78	0	0.124238	-0.124238	-100	1	0.376296	0.623704	165.748	2	0.629701	1.3703	217.611
4104	lagnasco	1	Piedmont	1428	0	2.335	-2.335	-100	1	7.00314	-6.00314	-85.7207	6	11.5946	-5.59458	-48.2517
4105	la morra	1	Piedmont	2738	6	3.81434	2.18566	57.3012	15	11.6484	3.35157	28.7727	21	19.7045	1.2955	6.57465
4106	lequio berria	1	Piedmont	451	1	1.04607	-0.046073	-4.40439	1	3.08211	-2.08211	-67.5547	2	5.19329	-3.19329	-61.4888
4107	lequio tanaro	1	Piedmont	762	2	1.14925	0.850747	74.026	6	3.39744	2.60256	76.6037	8	5.92431	2.07569	35.0368
4108	lesegno	1	Piedmont	834	3	1.36125	1.63875	120.385	4	4.24458	-0.244578	-5.76213	4	6.69277	-2.69277	-40.234
4109	levice	1	Piedmont	196	1	0.589457	0.410543	69.6477	1	1.83539	-0.835389	-45.5156	2	2.88682	-0.886824	-30.7197
4110	limone piemonte	1	Piedmont	1456	2	2.40382	-0.403817	-16.799	8	7.18564	0.814365	11.3332	14	11.9469	2.05309	17.1851
4111	lisio	1	Piedmont	189	0	0.35044	-0.35044	-100	1	1.09005	-0.090046	-8.26072	1	1.8851	-0.885096	-46.9523
4112	macra	1	Piedmont	49	0	0.120511	-0.120511	-100	0	0.375057	-0.375057	-100	0	0.685861	-0.685861	-100
4113	magliano alfieri	1	Piedmont	2220	1	3.01387	-2.01387	-66.82	8	9.10335	-1.10335	-12.1203	21	15.2179	5.78214	37.9957
4114	magliano alpi	1	Piedmont	2210	1	2.96296	-1.96296	-66.25	8	8.83111	-0.831105	-9.4111	16	14.6169	1.38311	9.4624
4115	mango	1	Piedmont	1313	2	2.67515	-0.67515	-25.2378	11	8.07435	2.92565	36.2339	17	13.6705	3.32948	24.3552
4116	manta	1	Piedmont	3820	7	4.53064	2.46936	54.5036	24	13.7051	10.2949	75.1168	36	21.7645	14.2355	65.407
4117	marene	1	Piedmont	3290	6	4.62764	1.37236	29.6557	12	13.6223	-1.62229	-11.9091	27	20.98	6.01998	28.6939
4118	margarita	1	Piedmont	1421	1	2.14149	-1.14149	-53.3035	5	6.48244	-1.48244	-22.8686	11	11.0983	-0.09833	-0.885966
4119	marmora	1	Piedmont	60	0	0.196557	-0.196557	-100	0	0.542557	-0.542557	-100	1	0.870096	0.129904	14.9299
4120	marsaglia	1	Piedmont	221	1	0.550614	0.449386	81.6154	2	1.76792	0.232084	13.1276	4	2.80539	1.19461	42.5826
4121	martiniana po	1	Piedmont	738	4	1.37106	2.62894	191.745	8	4.07884	3.92116	96.1341	12	6.80302	5.19698	76.3921
4122	melle	1	Piedmont	284	0	0.548999	-0.548999	-100	0	1.64686	-1.64686	-100	1	2.84296	-1.84296	-64.8254
4123	moiola	1	Piedmont	223	0	0.450771	-0.450771	-100	1	1.3761	-0.376095	-27.3306	1	2.43911	-1.43911	-59.0014
4124	mombarcaro	1	Piedmont	262	0	0.677777	-0.677777	-100	2	2.06034	-0.060343	-2.92878	4	4.05105	-0.051053	-1.26025
4125	mombasiglio	1	Piedmont	604	1	1.22496	-0.224964	-18.3649	6	3.77047	2.22953	59.1313	9	6.29201	2.70799	43.0386
4126	monastero di vasco	1	Piedmont	1288	2	1.67606	0.323936	19.3271	7	5.04449	1.95551	38.7653	10	8.60214	1.39786	16.2501
4127	monasterolo casotto	1	Piedmont	82	0	0.22813	-0.22813	-100	1	0.709853	0.290147	40.8742	1	0.949465	0.0505355	5.32253
4128	monasterolo di savigliano	1	Piedmont	1379	4	1.52672	2.47328	162	4	4.62077	-0.620766	-13.4343	8	7.54422	0.455775	6.04138
4129	monchiero	1	Piedmont	572	0	0.878901	-0.878901	-100	2	2.59673	-0.596732	-22.9801	3	4.70136	-1.70136	-36.1887
4130	mondovì	1	Piedmont	22360	40	29.3782	10.6218	36.1553	146	90.4878	55.5122	61.3477	192	148.907	43.0931	28.9396
4131	monesiglio	1	Piedmont	610	4	1.6479	2.3521	142.733	7	5.19247	1.80753	34.8107	10	7.78926	2.21074	28.3818
4132	monforte d'alba	1	Piedmont	1979	4	3.3944	0.605599	17.8411	13	10.2843	2.71568	26.4061	20	16.7196	3.28044	19.6203
4133	montà	1	Piedmont	4687	4	6.38442	-2.38442	-37.3475	18	19.2764	-1.2764	-6.62156	27	33.4602	-6.46022	-19.3072
4134	montaldo di mondovì	1	Piedmont	544	2	1.13948	0.860518	75.5184	2	3.53823	-1.53823	-43.4745	3	5.74839	-2.74839	-47.8115
4135	montaldo roero	1	Piedmont	851	0	1.6747	-1.6747	-100	2	5.11168	-3.11168	-60.8739	6	7.97215	-1.97215	-24.738
4136	montanera	1	Piedmont	741	1	0.769217	0.230783	30.0022	3	2.29851	0.701492	30.5194	6	3.92238	2.07762	52.9683
4137	montelupo albese	1	Piedmont	478	0	0.616305	-0.616305	-100	3	1.8702	1.1298	60.4107	3	3.28518	-0.28518	-8.68082
4138	montemale di cuneo	1	Piedmont	226	0	0.296196	-0.296196	-100	1	0.915109	0.0848906	9.27655	1	1.65295	-0.652946	-39.502
4139	monterosso grana	1	Piedmont	521	2	0.812354	1.18765	146.198	6	2.53304	3.46696	136.869	8	4.15157	3.84843	92.6982
4140	monteu roero	1	Piedmont	1594	5	2.8484	2.1516	75.5373	12	8.41797	3.58203	42.5522	16	13.7108	2.28917	16.696
4141	montezemolo	1	Piedmont	229	0	0.440386	-0.440386	-100	2	1.39108	0.60892	43.7732	2	2.25858	-0.258584	-11.4489
4142	monticello d'alba	1	Piedmont	2365	0	2.89081	-2.89081	-100	6	8.44506	-2.44506	-28.9526	17	15.1575	1.84246	12.1554
4143	moretta	1	Piedmont	4069	5	5.83111	-0.83111	-14.253	18	17.7724	0.22761	1.28067	23	28.9035	-5.90351	-20.4249
4144	morozzo	1	Piedmont	2021	4	3.378	0.622	18.4132	14	9.75113	4.24887	43.5731	16	15.954	0.04596	0.288062
4145	murazzano	1	Piedmont	851	2	1.64856	0.351444	21.3183	5	4.86785	0.13215	2.71474	6	7.83665	-1.83665	-23.4367
4146	murello	1	Piedmont	933	2	1.39037	0.609629	43.8465	5	4.20665	0.793354	18.8595	7	6.99454	0.005455	0.0779837
4147	narzole	1	Piedmont	3549	3	5.12127	-2.12127	-41.4208	11	15.7266	-4.72659	-30.0548	24	26.8985	-2.89852	-10.7758
4148	neive	1	Piedmont	3363	8	4.84946	3.15054	64.9669	15	14.8147	0.18533	1.25097	25	23.8637	1.13632	4.76171
4149	neviglie	1	Piedmont	363	3	0.666284	2.33372	350.259	6	2.04446	3.95554	193.476	10	3.35617	6.64383	197.959
4150	niella belbo	1	Piedmont	363	0	0.750591	-0.750591	-100	1	2.26718	-1.26718	-55.8924	3	3.85982	-0.859822	-22.2762
4151	niella tanaro	1	Piedmont	1000	3	1.66611	1.33389	80.0599	11	5.10705	5.89295	115.389	14	8.58333	5.41667	63.1069
4152	novello	1	Piedmont	972	2	1.54374	0.456265	29.5559	5	4.56302	0.436984	9.57666	8	7.83856	0.161438	2.05954
4153	nucetto	1	Piedmont	397	0	0.560966	-0.560966	-100	0	1.66653	-1.66653	-100	1	2.679	-1.679	-62.6726
4154	oncino	1	Piedmont	82	0	0.158789	-0.158789	-100	1	0.410662	0.589338	143.509	1	0.536487	0.463513	86.3979
4155	ormea	1	Piedmont	1557	7	4.03368	2.96632	73.5389	16	12.6184	3.38159	26.7989	23	20.0617	2.93831	14.6464
4156	ostana	1	Piedmont	89	1	0.164567	0.835433	507.654	2	0.485483	1.51452	311.961	2	0.734359	1.26564	172.346
4157	paesana	1	Piedmont	2682	4	5.37687	-1.37687	-25.6073	21	16.4064	4.59359	27.9988	34	26.2482	7.75179	29.5326
4158	pagno	1	Piedmont	568	0	0.714272	-0.714272	-100	1	2.19314	-1.19314	-54.4033	4	3.60907	0.390933	10.832
4159	pamparato	1	Piedmont	283	0	0.962359	-0.962359	-100	1	3.02546	-2.02546	-66.9472	2	4.97167	-2.97167	-59.7721
4160	paroldo	1	Piedmont	204	1	0.494238	0.505762	102.332	1	1.51073	-0.510725	-33.8066	3	2.61469	0.385309	14.7363
4161	perletto	1	Piedmont	268	1	0.502977	0.497023	98.8161	1	1.49573	-0.495732	-33.1431	3	2.65249	0.347507	13.1012
4162	perlo	1	Piedmont	112	0	0.224985	-0.224985	-100	0	0.68491	-0.68491	-100	0	1.2211	-1.2211	-100
4163	peveragno	1	Piedmont	5598	7	7.58109	-0.581087	-7.66494	15	23.6423	-8.64227	-36.5543	32	38.4067	-6.40666	-16.6811
4164	pezzolo valle uzzone	1	Piedmont	329	0	0.738271	-0.738271	-100	2	2.31593	-0.315934	-13.6418	2	3.7159	-1.7159	-46.1772
4165	pianfei	1	Piedmont	2101	7	2.60889	4.39111	168.314	13	7.88421	5.11579	64.8865	16	12.9806	3.01944	23.2612
4166	piasco	1	Piedmont	2750	2	4.40031	-2.40031	-54.5487	8	13.445	-5.44499	-40.4983	24	21.8196	2.18044	9.99303
4167	pietraporzio	1	Piedmont	76	1	0.202861	0.797139	392.948	1	0.62833	0.37167	59.1521	1	0.942959	0.0570408	6.04913
4168	piobesi d'alba	1	Piedmont	1395	1	1.10717	-0.107174	-9.67996	5	3.50849	1.49151	42.5116	5	6.46295	-1.46295	-22.636
4169	piozzo	1	Piedmont	982	1	1.60105	-0.601054	-37.5412	3	5.05017	-2.05017	-40.5961	11	8.09817	2.90183	35.8331
4170	pocapaglia	1	Piedmont	3333	5	3.95244	1.04756	26.5042	21	11.7039	9.29611	79.4276	28	19.1666	8.83337	46.0872
4171	polonghera	1	Piedmont	1108	2	2.07767	-0.077671	-3.73836	3	6.22352	-3.22352	-51.7957	4	10.0441	-6.04407	-60.1755
4172	pontechianale	1	Piedmont	166	0	0.298247	-0.298247	-100	0	0.905069	-0.905069	-100	0	1.46802	-1.46802	-100
4173	pradleves	1	Piedmont	235	2	0.499379	1.50062	300.498	2	1.56242	0.437582	28.0067	2	2.8057	-0.805698	-28.7165
4174	prazzo	1	Piedmont	172	0	0.363537	-0.363537	-100	1	1.14718	-0.147182	-12.8299	1	2.19474	-1.19474	-54.4365
4175	priero	1	Piedmont	490	0	0.706486	-0.706486	-100	0	2.17149	-2.17149	-100	1	3.5645	-2.5645	-71.9455
4176	priocca	1	Piedmont	2019	0	2.85575	-2.85575	-100	17	8.88964	8.11036	91.2339	27	14.2341	12.7659	89.6853
4177	priola	1	Piedmont	681	3	1.30796	1.69204	129.365	4	4.0048	-0.004802	-0.119897	6	6.51956	-0.519555	-7.96917
4178	prunetto	1	Piedmont	424	2	1.05291	0.947093	89.9503	8	3.26817	4.73183	144.785	11	5.37974	5.62026	104.471
4179	racconigi	1	Piedmont	9908	19	11.9516	7.04844	58.975	52	39.0092	12.9908	33.3018	77	63.2477	13.7523	21.7435
4180	revello	1	Piedmont	4253	6	5.7307	0.269299	4.69923	17	17.2904	-0.29044	-1.67977	30	26.8531	3.14691	11.719
4181	rifreddo	1	Piedmont	1056	3	1.35311	1.64689	121.712	8	4.01543	3.98457	99.2316	8	6.65993	1.34007	20.1213
4182	rittana	1	Piedmont	109	0	0.19469	-0.19469	-100	0	0.607952	-0.607952	-100	1	1.03119	-0.031194	-3.02501
4183	roaschia	1	Piedmont	98	0	0.377001	-0.377001	-100	3	1.21295	1.78705	147.331	3	2.06833	0.931674	45.0448
4184	roascio	1	Piedmont	94	0	0.149855	-0.149855	-100	0	0.460176	-0.460176	-100	2	0.850499	1.1495	135.156
4185	robilante	1	Piedmont	2223	3	2.98402	0.01598	0.535511	9	9.14778	-0.147779	-1.61547	19	14.8767	4.1233	27.7165
4186	roburent	1	Piedmont	474	0	1.01826	-1.01826	-100	3	3.00005	-5.4e-05	-0.0018131	5	4.91181	0.088188	1.79543
4187	roccabruna	1	Piedmont	1535	1	1.93827	-0.938267	-48.4075	6	5.92057	0.07943	1.34159	8	9.55245	-1.55245	-16.2519
4188	rocca cigliè	1	Piedmont	130	0	0.412787	-0.412787	-100	3	1.29195	1.70805	132.208	4	2.21113	1.78887	80.903
4189	rocca de' baldi	1	Piedmont	1608	4	2.56843	1.43157	55.7373	9	7.61483	1.38517	18.1904	15	12.7731	2.22694	17.4347
4190	roccaforte mondovì	1	Piedmont	2121	9	3.3699	5.6301	167.07	31	10.052	20.948	208.397	40	17.9988	22.0012	122.238
4191	roccasparvera	1	Piedmont	743	0	0.839789	-0.839789	-100	1	2.59333	-1.59333	-61.4395	2	4.34463	-2.34463	-53.9661
4192	roccavione	1	Piedmont	2668	13	3.69935	9.30065	251.413	25	11.2373	13.7627	122.473	33	19.2076	13.7924	71.8072
4193	rocchetta belbo	1	Piedmont	156	0	0.243064	-0.243064	-100	1	0.722578	0.277422	38.3933	2	1.35619	0.643814	47.4724
4194	roddi	1	Piedmont	1607	3	1.50083	1.49917	99.8887	9	4.57946	4.42054	96.5297	12	8.54129	3.45871	40.4939
4195	roddino	1	Piedmont	420	0	0.799748	-0.799748	-100	1	2.3421	-1.3421	-57.3032	5	4.07565	0.924351	22.6798
4196	rodello	1	Piedmont	958	2	1.59313	0.40687	25.539	6	4.81628	1.18372	24.5774	10	8.22167	1.77833	21.6298
4197	rossana	1	Piedmont	831	4	1.24831	2.75169	220.434	4	3.79856	0.20144	5.30305	7	5.88675	1.11325	18.911
4198	ruffia	1	Piedmont	354	0	0.418156	-0.418156	-100	2	1.24645	0.753551	60.4558	2	2.14286	-0.142863	-6.66691
4199	sale delle langhe	1	Piedmont	475	1	0.742209	0.257791	34.7328	1	2.29072	-1.29072	-56.3456	3	3.95983	-0.95983	-24.2392
4200	sale san giovanni	1	Piedmont	162	1	0.292233	0.707767	242.192	1	0.886578	0.113422	12.7933	2	1.55852	0.441483	28.3271
4201	saliceto	1	Piedmont	1245	1	2.46279	-1.46279	-59.3957	3	7.46544	-4.46544	-59.8148	8	12.0519	-4.05186	-33.6202
4202	salmour	1	Piedmont	718	0	1.08055	-1.08055	-100	5	3.17945	1.82055	57.26	7	5.6492	1.3508	23.9113
4203	saluzzo	1	Piedmont	17526	30	25.6433	4.35666	16.9895	83	72.3979	10.6021	14.6442	129	119.461	9.5387	7.98476
4204	sambuco	1	Piedmont	85	0	0.187169	-0.187169	-100	0	0.603205	-0.603205	-100	0	1.23748	-1.23748	-100
4205	sampeyre	1	Piedmont	998	0	1.89819	-1.89819	-100	12	5.77643	6.22357	107.741	23	9.51246	13.4875	141.788
4206	san benedetto belbo	1	Piedmont	163	0	0.383005	-0.383005	-100	0	1.21889	-1.21889	-100	4	2.08172	1.91828	92.1492
4207	san damiano macra	1	Piedmont	407	0	0.860256	-0.860256	-100	1	2.68493	-1.68493	-62.7551	1	4.42574	-3.42574	-77.4049
4208	sanfrè	1	Piedmont	3014	6	4.15039	1.84961	44.5648	9	12.5648	-3.56478	-28.3712	17	21.2505	-4.25053	-20.002
4209	sanfront	1	Piedmont	2340	7	3.97185	3.02815	76.2402	23	12.0558	10.9442	90.7797	35	19.9539	15.0461	75.4045
4210	san michele mondovì	1	Piedmont	1887	4	2.99501	1.00499	33.5555	9	9.30879	-0.308791	-3.3172	14	14.87	-0.86998	-5.85055
4211	sant'albano stura	1	Piedmont	2359	4	3.05266	0.947336	31.0331	8	8.91346	-0.913457	-10.2481	14	14.5884	-0.58842	-4.03345
4212	santa vittoria d'alba	1	Piedmont	2861	6	3.01471	2.98529	99.0242	12	9.35594	2.64406	28.2608	15	15.6739	-0.67387	-4.29934
4213	santo stefano belbo	1	Piedmont	3959	10	6.8008	3.1992	47.0416	29	20.5864	8.41357	40.8695	40	33.9289	6.07111	17.8936
4214	santo stefano roero	1	Piedmont	1374	3	2.53336	0.466639	18.4198	10	7.63197	2.36803	31.0278	16	11.961	4.03896	33.7677
4215	savigliano	1	Piedmont	21665	25	28.3178	-3.3178	-11.7163	85	87.4373	-2.43734	-2.78752	152	143.672	8.3281	5.79663
4216	scagnello	1	Piedmont	182	0	0.380082	-0.380082	-100	0	1.15138	-1.15138	-100	0	2.09846	-2.09846	-100
4217	scarnafigi	1	Piedmont	2133	1	3.05552	-2.05552	-67.2723	6	9.06972	-3.06972	-33.8458	14	14.2089	-0.20895	-1.47058
4218	serralunga d'alba	1	Piedmont	561	0	0.666606	-0.666606	-100	0	1.98404	-1.98404	-100	4	3.69241	0.307587	8.33025
4219	serravalle langhe	1	Piedmont	300	0	0.606373	-0.606373	-100	1	1.7774	-0.7774	-43.738	3	2.98709	0.01291	0.432213
4220	sinio	1	Piedmont	493	1	0.722325	0.277675	38.4419	2	2.16752	-0.167519	-7.72859	7	3.94622	3.05378	77.385
4221	somano	1	Piedmont	323	0	0.606479	-0.606479	-100	1	1.81344	-0.813445	-44.8563	2	3.04453	-1.04453	-34.3084
4222	sommariva del bosco	1	Piedmont	6345	9	7.55398	1.44602	19.1425	36	23.8985	12.1015	50.6372	48	39.0505	8.94946	22.9176
4223	sommariva perno	1	Piedmont	2723	2	4.73623	-2.73623	-57.7723	15	14.1069	0.8931	6.33092	28	22.7469	5.25305	23.0934
4224	stroppo	1	Piedmont	101	0	0.200436	-0.200436	-100	1	0.635684	0.364316	57.311	2	1.26567	0.734335	58.0197
4225	tarantasca	1	Piedmont	2153	3	1.97583	1.02417	51.8348	9	6.00095	2.99905	49.9763	12	11.0806	0.9194	8.29734
4226	torre bormida	1	Piedmont	165	0	0.397963	-0.397963	-100	1	1.19461	-0.194608	-16.2905	3	2.06541	0.934595	45.25
4227	torre mondovì	1	Piedmont	490	1	0.885429	0.114571	12.9397	2	2.68819	-0.688189	-25.6005	4	4.36223	-0.362233	-8.30382
4228	torre san giorgio	1	Piedmont	731	0	1.03787	-1.03787	-100	3	3.21714	-0.217145	-6.74962	6	5.00859	0.99141	19.7942
4229	torresina	1	Piedmont	46	0	0.134804	-0.134804	-100	0	0.435778	-0.435778	-100	0	0.546316	-0.546316	-100
4230	treiso	1	Piedmont	773	0	1.14976	-1.14976	-100	1	3.48726	-2.48726	-71.3242	3	5.77411	-2.77411	-48.0439
4231	trezzo tinella	1	Piedmont	312	0	0.634789	-0.634789	-100	2	1.95036	0.049645	2.54544	3	3.35797	-0.357971	-10.6603
4232	trinità	1	Piedmont	2235	5	3.31408	1.68592	50.8713	19	9.83852	9.16148	93.1185	26	15.2499	10.7501	70.4925
4233	valdieri	1	Piedmont	908	2	1.92332	0.07668	3.98689	3	5.67587	-2.67587	-47.1447	8	9.43323	-1.43323	-15.1934
4234	valgrana	1	Piedmont	774	0	1.20033	-1.20033	-100	1	3.58668	-2.58668	-72.119	4	6.13487	-2.13487	-34.7989
4235	valloriate	1	Piedmont	104	1	0.358554	0.641446	178.898	3	1.1134	1.8866	169.445	4	1.80137	2.19863	122.053
4237	venasca	1	Piedmont	1384	3	2.14756	0.852436	39.6931	8	6.36537	1.63463	25.6801	11	9.95654	1.04346	10.4801
4238	verduno	1	Piedmont	528	1	0.572757	0.427243	74.5941	2	1.80289	0.197113	10.9332	2	3.13456	-1.13456	-36.1951
4239	vernante	1	Piedmont	1155	3	1.83435	1.16565	63.5457	7	5.57408	1.42592	25.5813	14	9.25551	4.74449	51.2612
4240	verzuolo	1	Piedmont	6421	9	7.95096	1.04904	13.1939	25	24.7097	0.29028	1.17474	40	40.7726	-0.77263	-1.89497
4241	vezza d'alba	1	Piedmont	2313	7	3.43061	3.56939	104.045	16	10.3591	5.64093	54.4539	22	18.8371	3.16292	16.7909
4242	vicoforte	1	Piedmont	3162	5	5.29385	-0.293845	-5.55068	24	15.9922	8.00777	50.0729	34	25.6233	8.37674	32.6919
4243	vignolo	1	Piedmont	2605	1	2.77002	-1.77002	-63.8992	5	8.45226	-3.45226	-40.8442	14	14.0311	-0.03109	-0.221599
4244	villafalletto	1	Piedmont	2936	3	4.11639	-1.11639	-27.1207	11	12.4388	-1.4388	-11.5671	22	19.9599	2.04008	10.2209
4245	villanova mondovì	1	Piedmont	5802	13	7.92794	5.07206	63.977	33	23.6725	9.32751	39.4023	48	40.3316	7.66836	19.0132
4246	villanova solaro	1	Piedmont	745	0	1.17203	-1.17203	-100	2	3.58619	-1.58619	-44.2305	4	6.00607	-2.00607	-33.4007
4247	villar san costanzo	1	Piedmont	1537	1	1.85791	-0.857911	-46.1761	6	5.69896	0.301037	5.28232	11	9.59223	1.40777	14.6761
4248	vinadio	1	Piedmont	607	0	1.20643	-1.20643	-100	5	3.69638	1.30362	35.2676	7	6.12713	0.872865	14.2459
4249	viola	1	Piedmont	364	0	0.814329	-0.814329	-100	1	2.47432	-1.47432	-59.5849	3	4.32109	-1.32109	-30.5731
4250	vottignasco	1	Piedmont	501	1	0.695567	0.304433	43.7676	4	2.02065	1.97935	97.9558	6	3.56735	2.43265	68.1923
5001	agliano terme	1	Piedmont	1578	1	3.18608	-2.18608	-68.6134	5	9.68097	-4.68097	-48.3523	9	15.888	-6.88802	-43.3535
5002	albugnano	1	Piedmont	500	1	1.06231	-0.062313	-5.86575	5	3.22468	1.77532	55.0542	10	5.27679	4.72321	89.5091
5003	antignano	1	Piedmont	962	3	2.04213	0.957869	46.9054	10	6.29969	3.70031	58.738	12	10.2361	1.76395	17.2327
5004	aramengo	1	Piedmont	567	2	1.05093	0.949073	90.3081	5	3.24545	1.75455	54.0617	6	5.16203	0.837974	16.2334
5005	asti	1	Piedmont	75528	134	100.591	33.4092	33.2129	451	310.519	140.481	45.2407	721	523.74	197.26	9.97827
5006	azzano d'asti	1	Piedmont	381	1	0.784369	0.215631	27.4909	1	2.36912	-1.36912	-57.7902	4	3.79687	0.203132	5.35
5007	baldichieri d'asti	1	Piedmont	1157	2	1.7324	0.267595	15.4464	8	5.2191	2.7809	53.283	13	8.85955	4.14045	46.7343
5008	belveglio	1	Piedmont	328	0	0.610196	-0.610196	-100	2	1.90746	0.092538	4.85139	3	3.03183	-0.031833	-1.04994
5009	berzano di san pietro	1	Piedmont	409	0	0.685925	-0.685925	-100	2	2.11362	-0.113622	-5.3757	2	3.50745	-1.50745	-42.9785
5010	bruno	1	Piedmont	309	2	0.578999	1.421	245.423	4	1.76017	2.23983	127.251	5	2.94887	2.05113	69.5565
5011	bubbio	1	Piedmont	805	1	1.73882	-0.738817	-42.4896	8	5.26984	2.73016	51.8073	11	8.09798	2.90202	35.8363
5012	buttigliera d'asti	1	Piedmont	2527	3	3.34119	-0.341192	-10.2117	7	9.89315	-2.89315	-29.244	19	16.431	2.56902	15.6352
5013	calamandrana	1	Piedmont	1702	4	2.63889	1.36111	51.5789	8	7.83787	0.162128	2.06853	14	12.9759	1.02413	7.8926
5014	calliano	1	Piedmont	1287	4	2.2922	1.7078	74.5046	12	6.86587	5.13413	74.7777	17	11.1516	5.84839	52.4444
5015	calosso	1	Piedmont	1212	1	2.31065	-1.31065	-56.7221	7	7.0314	-0.031404	-0.446634	13	11.1415	1.85851	16.681
5016	camerano casasco	1	Piedmont	414	1	0.886001	0.113999	12.8667	2	2.66406	-0.664065	-24.9268	2	4.25692	-2.25692	-53.0177
5017	canelli	1	Piedmont	10392	16	15.1107	0.88927	5.885	37	46.8918	-9.89178	-21.0949	70	76.966	-6.96596	-9.05069
5018	cantarana	1	Piedmont	999	1	1.0164	-0.016397	-1.6132	2	3.11815	-1.11815	-35.8594	7	5.36465	1.63535	30.4837
5019	capriglio	1	Piedmont	316	0	0.502301	-0.502301	-100	0	1.49281	-1.49281	-100	0	2.54356	-2.54356	-100
5020	casorzo	1	Piedmont	601	3	1.67853	1.32147	78.7274	14	5.24067	8.75933	167.142	15	8.82695	6.17305	69.934
5021	cassinasco	1	Piedmont	599	1	0.854613	0.145387	17.012	5	2.58339	2.41661	93.5439	8	4.20953	3.79047	90.0449
5022	castagnole delle lanze	1	Piedmont	3704	2	6.11746	-4.11746	-67.3067	27	18.3941	8.60587	46.786	38	32.9482	5.05176	15.3324
5023	castagnole monferrato	1	Piedmont	1171	3	1.96921	1.03079	52.3458	4	5.91268	-1.91268	-32.3488	6	9.69788	-3.69788	-38.1308
5024	castel boglione	1	Piedmont	594	2	1.08931	0.910691	83.6026	3	3.27914	-0.279135	-8.51245	6	5.53455	0.46545	8.40989
5025	castell'alfero	1	Piedmont	2678	3	4.5106	-1.5106	-33.49	15	13.3716	1.62844	12.1784	20	21.8384	-1.83841	-8.41825
5026	castellero	1	Piedmont	305	0	0.563237	-0.563237	-100	0	1.70459	-1.70459	-100	1	2.61742	-1.61742	-61.7945
5027	castelletto molina	1	Piedmont	140	0	0.253535	-0.253535	-100	1	0.73299	0.26701	36.4276	3	1.24938	1.75062	140.119
5028	castello di annone	1	Piedmont	1871	3	2.79949	0.200511	7.16242	10	8.38839	1.61161	19.2124	18	13.9872	4.0128	28.6891
5029	castelnuovo belbo	1	Piedmont	826	3	1.62512	1.37488	84.6017	5	4.89839	0.101609	2.07433	11	8.00264	2.99736	37.4545
5030	castelnuovo calcea	1	Piedmont	726	1	1.69827	-0.698266	-41.1164	5	5.2279	-0.227899	-4.35928	9	8.44859	0.551405	6.52659
5031	castelnuovo don bosco	1	Piedmont	3126	6	5.82062	0.179379	3.0818	16	17.5104	-1.51038	-8.62565	28	28.2116	-0.21158	-0.749993
5032	castel rocchero	1	Piedmont	400	1	0.726481	0.273519	37.6499	5	2.13811	2.86189	133.851	5	3.21056	1.78944	55.7361
5033	cellarengo	1	Piedmont	709	2	1.02652	0.973477	94.8325	5	3.17656	1.82344	57.403	7	4.97007	2.02993	40.8432
5034	celle enomondo	1	Piedmont	470	0	1.05201	-1.05201	-100	4	3.19917	0.800829	25.0324	9	5.38751	3.61249	67.0532
5035	cerreto d'asti	1	Piedmont	221	0	0.377105	-0.377105	-100	0	1.15776	-1.15776	-100	3	1.98575	1.01425	51.0767
5036	cerro tanaro	1	Piedmont	594	1	0.992722	0.0072777	0.733104	4	3.03834	0.961658	31.6508	7	5.09753	1.90247	37.3215
5037	cessole	1	Piedmont	368	0	0.950182	-0.950182	-100	2	2.9312	-0.931195	-31.7684	4	4.78047	-0.780468	-16.3262
5038	chiusano d'asti	1	Piedmont	229	1	0.442119	0.557881	126.183	2	1.3353	0.664704	49.7795	2	2.18126	-0.181256	-8.30971
5039	cinaglio	1	Piedmont	450	3	1.01828	1.98172	194.614	5	3.09763	1.90237	61.4135	6	5.17752	0.822483	15.8857
5040	cisterna d'asti	1	Piedmont	1222	2	1.7496	0.250402	14.3119	6	5.32371	0.676295	12.7035	8	8.42864	-0.428636	-5.08546
5041	coazzolo	1	Piedmont	292	0	0.355816	-0.355816	-100	3	1.10712	1.89288	170.974	3	1.88053	1.11947	59.5297
5042	cocconato	1	Piedmont	1454	3	2.91862	0.08138	2.7883	7	8.83037	-1.83037	-20.7281	14	13.5388	0.46121	3.40656
5044	corsione	1	Piedmont	203	0	0.534266	-0.534266	-100	3	1.63507	1.36493	83.4784	5	2.77168	2.22832	80.3961
5045	cortandone	1	Piedmont	308	0	0.519833	-0.519833	-100	1	1.58978	-0.58978	-37.0982	2	2.65667	-0.656667	-24.7177
5046	cortanze	1	Piedmont	274	0	0.580071	-0.580071	-100	3	1.72777	1.27223	73.6342	3	3.03929	-0.039294	-1.29288
5047	cortazzone	1	Piedmont	593	1	0.923347	0.0766533	8.30168	4	2.77546	1.22454	44.1204	6	4.31731	1.68269	38.9756
5048	cortiglione	1	Piedmont	536	0	0.935798	-0.935798	-100	5	2.841	2.159	75.9944	8	4.70842	3.29158	69.9084
5049	cossombrato	1	Piedmont	521	1	0.70909	0.29091	41.0258	2	2.1835	-0.183499	-8.40391	5	3.58506	1.41494	39.4675
5050	costigliole d'asti	1	Piedmont	5755	14	9.82025	4.17975	42.5625	40	28.7041	11.2959	39.3527	60	47.9574	12.0426	25.111
5051	cunico	1	Piedmont	452	0	0.882417	-0.882417	-100	2	2.63172	-0.631718	-24.004	6	4.3208	1.6792	38.8631
5052	dusino san michele	1	Piedmont	1072	3	1.39879	1.60121	114.471	4	4.27743	-0.277432	-6.48594	5	6.89937	-1.89937	-27.5296
5053	ferrere	1	Piedmont	1533	5	2.51408	2.48592	98.8798	14	7.53717	6.46283	85.7461	19	12.2857	6.71427	54.6509
5054	fontanile	1	Piedmont	551	1	1.02702	-0.027023	-2.63116	7	3.13206	3.86794	123.495	7	5.01305	1.98695	39.6356
5055	frinco	1	Piedmont	731	2	1.18975	0.810246	68.102	4	3.55321	0.44679	12.5743	5	5.8263	-0.826301	-14.1823
5056	grana	1	Piedmont	587	6	1.30788	4.69212	358.758	17	4.00321	12.9968	324.659	20	6.48874	13.5113	208.226
5057	grazzano badoglio	1	Piedmont	608	2	1.3183	0.6817	51.7105	4	3.97282	0.027182	0.684204	4	6.21785	-2.21785	-35.6691
5058	incisa scapaccino	1	Piedmont	2138	4	3.02476	0.975241	32.2419	9	9.13416	-0.134159	-1.46877	19	15.2217	3.77831	24.8219
5059	isola d'asti	1	Piedmont	2023	1	3.45047	-2.45047	-71.0185	5	10.2316	-5.23164	-51.132	12	16.7301	-4.73011	-28.273
5060	loazzolo	1	Piedmont	321	0	0.610115	-0.610115	-100	3	1.9057	1.0943	57.4222	4	3.13742	0.862584	27.4935
5061	maranzana	1	Piedmont	244	1	0.714277	0.285723	40.0017	1	2.19707	-1.19707	-54.4848	1	3.65261	-2.65261	-72.6223
5062	maretto	1	Piedmont	383	0	0.483531	-0.483531	-100	1	1.43987	-0.439866	-30.5491	3	2.27545	0.724551	31.8421
5063	moasca	1	Piedmont	502	1	0.622266	0.377734	60.7031	4	1.86548	2.13452	114.422	4	3.28612	0.713882	21.7242
5064	mombaldone	1	Piedmont	202	1	0.527751	0.472249	89.4833	1	1.64294	-0.642942	-39.1336	2	2.57534	-0.575343	-22.3405
5065	mombaruzzo	1	Piedmont	1028	2	2.52227	-0.52227	-20.7064	6	7.7118	-1.7118	-22.1971	13	12.8367	0.16328	1.27198
5066	mombercelli	1	Piedmont	2126	4	3.92772	0.072281	1.84026	8	12.1485	-4.14847	-34.1481	19	18.3705	0.6295	3.42669
5067	monale	1	Piedmont	1001	1	1.60094	-0.60094	-37.5367	4	4.62971	-0.629709	-13.6015	8	7.22889	0.771111	10.6671
5068	monastero bormida	1	Piedmont	912	2	1.73545	0.264545	15.2435	6	5.41667	0.583329	10.7691	9	8.62878	0.371224	4.30217
5069	moncalvo	1	Piedmont	2833	12	5.41819	6.58181	121.476	35	16.6432	18.3568	110.296	45	27.1105	17.8895	65.9873
5070	moncucco torinese	1	Piedmont	883	2	1.44592	0.554082	38.3204	6	4.33118	1.66882	38.5304	9	6.75094	2.24906	33.3147
5071	mongardino	1	Piedmont	874	5	1.42597	3.57403	250.639	8	4.3756	3.6244	82.8321	10	7.3888	2.6112	35.34
5072	montabone	1	Piedmont	321	0	0.580638	-0.580638	-100	0	1.78905	-1.78905	-100	0	3.10882	-3.10882	-100
5073	montafia	1	Piedmont	935	2	1.76612	0.233883	13.2428	6	5.31275	0.687251	12.9359	10	8.65831	1.34169	15.496
5074	montaldo scarampi	1	Piedmont	740	1	1.34054	-0.340543	-25.4034	9	4.14477	4.85523	117.141	16	6.64932	9.35068	140.626
5075	montechiaro d'asti	1	Piedmont	1276	2	2.71895	-0.71895	-26.4422	17	8.28322	8.71678	105.234	21	13.4773	7.52267	55.8173
5076	montegrosso d'asti	1	Piedmont	2320	5	3.7189	1.2811	34.4485	15	11.2763	3.72367	33.022	21	18.842	2.15804	11.4534
5077	montemagno	1	Piedmont	1080	4	2.60271	1.39729	53.6857	21	8.07312	12.9269	160.123	28	12.5844	15.4156	122.498
5079	moransengo	1	Piedmont	186	0	0.385207	-0.385207	-100	1	1.19699	-0.19699	-16.4571	4	2.09242	1.90758	91.1665
5080	nizza monferrato	1	Piedmont	10328	28	15.305	12.695	82.9468	73	46.2338	26.7662	57.8933	115	79.3716	35.6284	44.8881
5081	olmo gentile	1	Piedmont	71	0	0.154704	-0.154704	-100	0	0.472558	-0.472558	-100	1	0.468516	0.531484	113.44
5082	passerano marmorito	1	Piedmont	420	1	0.760856	0.239144	31.4309	1	2.24202	-1.24202	-55.3974	1	3.86469	-2.86469	-74.1247
5083	penango	1	Piedmont	460	2	0.735978	1.26402	171.747	3	2.27267	0.727328	32.0032	7	3.67222	3.32778	90.6206
5084	piea	1	Piedmont	559	1	1.27097	-0.270975	-21.3203	5	3.84542	1.15458	30.0248	8	6.27786	1.72214	27.432
5085	pino d'asti	1	Piedmont	216	1	0.38258	0.61742	161.383	2	1.10619	0.893807	80.8003	4	1.90335	2.09666	110.156
5086	piovà massaia	1	Piedmont	588	1	0.952252	0.0477479	5.01421	4	2.91159	1.08841	37.3818	6	4.74553	1.25447	26.4347
5087	portacomaro	1	Piedmont	2021	9	3.36046	5.63954	167.82	18	10.1435	7.85646	77.4528	22	16.0531	5.94686	37.0448
5088	quaranti	1	Piedmont	166	1	0.432418	0.567582	131.258	3	1.3175	1.6825	127.704	4	2.28609	1.71391	74.9713
5089	refrancore	1	Piedmont	1562	4	2.62814	1.37186	52.1986	9	8.1159	0.884103	10.8935	13	13.2982	-0.29825	-2.24281
5090	revigliasco d'asti	1	Piedmont	779	2	1.64463	0.355371	21.608	4	4.94731	-0.947314	-19.148	7	7.71245	-0.712449	-9.23765
5091	roatto	1	Piedmont	374	3	0.76327	2.23673	293.046	3	2.25661	0.743386	32.9425	6	3.84473	2.15527	56.0576
5092	robella	1	Piedmont	473	1	0.935993	0.0640069	6.8384	3	2.82227	0.177732	6.29749	4	4.54895	-0.548954	-12.0677
5093	rocca d'arazzo	1	Piedmont	901	0	1.75751	-1.75751	-100	7	5.4157	1.5843	29.2537	9	8.6475	0.352496	4.07628
5094	roccaverano	1	Piedmont	382	1	0.944833	0.0551674	5.83886	2	2.93254	-0.932543	-31.7998	2	4.70371	-2.70371	-57.4804
5095	rocchetta palafea	1	Piedmont	347	1	0.729771	0.270229	37.0293	2	2.2216	-0.221597	-9.97469	3	3.82465	-0.824646	-21.5614
5096	rocchetta tanaro	1	Piedmont	1416	3	2.94372	0.056278	1.91178	15	9.00862	5.99138	66.5072	23	14.871	8.129	54.6634
5097	san damiano d'asti	1	Piedmont	8221	12	12.0569	-0.0569	-0.471896	45	34.2118	10.7882	31.5337	63	57.0915	5.90846	10.3491
5098	san giorgio scarampi	1	Piedmont	106	0	0.155304	-0.155304	-100	0	0.457883	-0.457883	-100	0	0.920465	-0.920465	-100
5099	san martino alfieri	1	Piedmont	683	1	1.05433	-0.054327	-5.1528	2	3.2139	-1.2139	-37.7704	2	5.45885	-3.45885	-63.3622
5100	san marzano oliveto	1	Piedmont	1017	2	1.65192	0.348078	21.0711	4	5.16148	-1.16148	-22.5028	9	8.28099	0.719013	8.6827
5101	san paolo solbrito	1	Piedmont	1209	1	1.64185	-0.641846	-39.0929	6	4.86756	1.13244	23.265	10	7.84428	2.15572	27.4814
5103	scurzolengo	1	Piedmont	539	1	1.00248	-0.00248	-0.247403	3	2.99706	0.002936	0.0979508	6	4.83017	1.16983	24.2191
5104	serole	1	Piedmont	113	0	0.256669	-0.256669	-100	0	0.7899	-0.7899	-100	0	1.38038	-1.38038	-100
5105	sessame	1	Piedmont	251	0	0.442663	-0.442663	-100	1	1.37838	-0.378382	-27.4511	1	2.354	-1.354	-57.5191
5106	settime	1	Piedmont	530	1	1.11037	-0.110369	-9.9398	5	3.18235	1.81765	57.1168	5	4.64139	0.358612	7.7264
5107	soglio	1	Piedmont	152	0	0.32013	-0.32013	-100	0	0.965224	-0.965224	-100	2	1.77335	0.226653	12.7811
5108	tigliole	1	Piedmont	1713	1	2.81539	-1.81539	-64.4809	5	8.53494	-3.53494	-41.4173	11	13.4362	-2.43619	-18.1316
5109	tonco	1	Piedmont	796	3	1.45722	1.54278	105.872	11	4.42398	6.57602	148.645	15	6.98585	8.01415	114.72
5110	tonengo	1	Piedmont	246	2	0.875033	1.12497	128.563	10	2.76238	7.23762	262.007	13	4.65422	8.34578	179.316
5111	vaglio serra	1	Piedmont	281	0	0.289691	-0.289691	-100	0	0.937122	-0.937122	-100	0	1.5966	-1.5966	-100
5112	valfenera	1	Piedmont	2418	5	3.39313	1.60687	47.3564	12	10.2275	1.77254	17.3312	16	16.0674	-0.06744	-0.419739
5113	vesime	1	Piedmont	609	1	1.42622	-0.426217	-29.8844	1	4.41927	-3.41927	-77.3718	4	6.92769	-2.92769	-42.2607
5114	viale	1	Piedmont	241	0	0.424943	-0.424943	-100	1	1.28579	-0.285788	-22.2267	1	2.25603	-1.25603	-55.6744
5115	viarigi	1	Piedmont	861	1	1.8236	-0.823602	-45.1635	4	5.55762	-1.55762	-28.0268	6	9.1513	-3.1513	-34.4355
5116	vigliano d'asti	1	Piedmont	821	1	1.35358	-0.353583	-26.1221	2	3.99775	-1.99775	-49.9718	7	6.94007	0.059927	0.863493
5117	villafranca d'asti	1	Piedmont	2985	7	4.77601	2.22399	46.566	17	14.6015	2.39853	16.4266	25	23.0683	1.9317	8.37385
5118	villanova d'asti	1	Piedmont	5647	7	6.81771	0.182294	2.67384	23	19.8893	3.11066	15.6398	39	35.643	3.35704	9.41854
5119	villa san secondo	1	Piedmont	387	2	0.972665	1.02734	105.621	2	2.99422	-0.994224	-33.2047	3	4.76261	-1.76261	-37.0093
5120	vinchio	1	Piedmont	567	0	1.11482	-1.11482	-100	0	3.44134	-3.44134	-100	3	5.48816	-2.48816	-45.3369
5121	montiglio monferrato	1	Piedmont	1585	3	3.37162	-0.371623	-11.0221	12	10.3147	1.68531	16.339	24	16.5405	7.45948	45.0982
6001	acqui terme	1	Piedmont	19732	51	32.8681	18.1319	55.1658	131	101.501	29.4989	29.0626	214	171.268	42.7321	24.9505
6002	albera ligure	1	Piedmont	293	1	0.712375	0.287625	40.3756	2	2.1035	-0.1035	-4.9204	5	4.14541	0.854586	20.6152
6003	alessandria	1	Piedmont	93634	197	132.573	64.4265	48.5968	590	404.045	185.955	46.0232	851	685.79	165.21	3.23862
6004	alfiano natta	1	Piedmont	742	3	1.4413	1.5587	108.146	6	4.34251	1.65749	38.1691	8	6.83842	1.16158	16.9862
6005	alice bel colle	1	Piedmont	732	0	1.55717	-1.55717	-100	2	4.6503	-2.6503	-56.992	5	7.73867	-2.73867	-35.3894
6007	altavilla monferrato	1	Piedmont	424	2	0.905757	1.09424	120.81	3	2.75207	0.24793	9.00885	7	4.619	2.381	51.5478
6008	alzano scrivia	1	Piedmont	364	1	0.528624	0.471376	89.1704	1	1.58435	-0.58435	-36.8826	3	2.59282	0.40718	15.7041
6009	arquata scrivia	1	Piedmont	6367	13	9.346	3.654	39.0969	34	28.2984	5.7016	20.1482	62	47.461	14.539	30.6336
6010	avolasca	1	Piedmont	262	1	0.575626	0.424374	73.7238	6	1.7754	4.22459	237.951	8	3.04078	4.95922	163.09
6011	balzola	1	Piedmont	1335	0	2.97742	-2.97742	-100	8	9.04031	-1.04031	-11.5074	13	13.5202	-0.52022	-3.84768
6012	basaluzzo	1	Piedmont	2068	10	3.21418	6.78582	211.121	16	9.77183	6.22817	63.736	27	16.662	10.338	62.0451
6013	bassignana	1	Piedmont	1642	4	2.84047	1.15953	40.8217	6	8.49191	-2.49191	-29.3445	11	14.3328	-3.33278	-23.2528
6014	belforte monferrato	1	Piedmont	502	6	0.800103	5.1999	649.903	9	2.47921	6.52079	263.019	9	4.09956	4.90044	119.536
6015	bergamasco	1	Piedmont	708	3	1.47802	1.52198	102.974	7	4.51361	2.48639	55.0865	10	7.18674	2.81326	39.1452
6016	berzano di tortona	1	Piedmont	156	0	0.251233	-0.251233	-100	1	0.792922	0.207078	26.1159	2	1.31489	0.685109	52.1039
6017	bistagno	1	Piedmont	1810	1	3.20619	-2.20619	-68.8103	8	9.58736	-1.58736	-16.5568	12	15.8709	-3.87086	-24.3897
6018	borghetto di borbera	1	Piedmont	1951	2	3.36561	-1.36561	-40.5754	6	10.0131	-4.0131	-40.0785	12	16.5484	-4.54843	-27.4855
6019	borgoratto alessandrino	1	Piedmont	558	0	1.10015	-1.10015	-100	4	3.34208	0.657919	19.6859	4	5.39319	-1.39319	-25.8325
6020	borgo san martino	1	Piedmont	1384	0	1.95754	-1.95754	-100	5	5.98595	-0.985955	-16.4712	10	9.46897	0.531029	5.6081
6021	bosco marengo	1	Piedmont	2311	5	4.10306	0.896942	21.8603	13	12.0802	0.91983	7.61438	20	19.5231	0.47689	2.44269
6022	bosio	1	Piedmont	1158	6	2.41424	3.58576	148.525	7	7.30323	-0.303232	-4.15202	17	12.055	4.94495	41.0198
6023	bozzole	1	Piedmont	326	0	0.48975	-0.48975	-100	0	1.51204	-1.51204	-100	1	2.48874	-1.48874	-59.8191
6024	brignano-frascata	1	Piedmont	433	3	1.11453	1.88547	169.173	6	3.43156	2.56844	74.8478	8	5.73261	2.26739	39.5526
6025	cabella ligure	1	Piedmont	481	1	1.3218	-0.321798	-24.3455	4	4.11455	-0.114553	-2.78409	7	6.38522	0.614783	9.62822
6026	camagna monferrato	1	Piedmont	478	1	1.13138	-0.131376	-11.612	3	3.37792	-0.377916	-11.1878	7	5.62343	1.37657	24.4792
6027	camino	1	Piedmont	733	0	1.64694	-1.64694	-100	2	5.00816	-3.00816	-60.0652	4	8.1307	-4.1307	-50.8038
6028	cantalupo ligure	1	Piedmont	451	1	1.20155	-0.201546	-16.7739	3	3.7822	-0.782205	-20.6812	6	5.85793	0.142073	2.42531
6029	capriata d'orba	1	Piedmont	1835	2	3.57519	-1.57519	-44.059	8	10.7576	-2.75762	-25.6341	15	17.2798	-2.27977	-13.1933
6030	carbonara scrivia	1	Piedmont	1126	5	1.34149	3.65851	272.72	8	4.10375	3.89625	94.9438	12	6.78514	5.21486	76.857
6031	carentino	1	Piedmont	310	0	0.45128	-0.45128	-100	1	1.37637	-0.376373	-27.3453	1	2.39839	-1.39839	-58.3053
6032	carezzano	1	Piedmont	426	4	0.986313	3.01369	305.551	5	3.06739	1.93261	63.0052	5	4.93493	0.065071	1.31858
6033	carpeneto	1	Piedmont	931	3	1.82304	1.17696	64.5605	7	5.54082	1.45918	26.335	10	8.93098	1.06902	11.9698
6034	carrega ligure	1	Piedmont	85	0	0.22171	-0.22171	-100	1	0.701819	0.298181	42.4868	1	0.784758	0.215242	27.4278
6035	carrosio	1	Piedmont	502	0	0.733292	-0.733292	-100	3	2.2323	0.767705	34.3909	3	3.57676	-0.576758	-16.1252
6036	cartosio	1	Piedmont	726	0	1.54523	-1.54523	-100	5	4.7469	0.253105	5.33202	5	7.85834	-2.85834	-36.3733
6037	casal cermelli	1	Piedmont	1191	1	2.40887	-1.40887	-58.4867	26	7.31143	18.6886	255.607	35	11.7856	23.2144	196.972
6038	casaleggio boiro	1	Piedmont	372	2	0.5747	1.4253	248.007	3	1.80086	1.19914	66.5867	6	3.03176	2.96824	97.9049
6039	casale monferrato	1	Piedmont	33592	95	49.8463	45.1537	90.5858	264	155.263	108.737	70.0337	381	260.871	120.129	46.0493
6040	casalnoceto	1	Piedmont	984	7	1.64914	5.35086	324.464	12	4.81872	7.18128	149.029	17	7.50495	9.49505	126.517
6041	casasco	1	Piedmont	119	1	0.290488	0.709512	244.248	1	0.891139	0.108861	12.2159	1	1.66712	-0.667122	-40.0164
6043	cassine	1	Piedmont	2943	11	5.53561	5.46439	98.7134	19	16.94	2.06001	12.1606	34	26.019	7.98101	30.6738
6044	cassinelle	1	Piedmont	850	1	1.61763	-0.617634	-38.1813	5	4.99972	0.000283	0.0056532	7	8.13565	-1.13565	-13.959
6045	castellania coppi	1	Piedmont	88	0	0.249646	-0.249646	-100	1	0.801953	0.198047	24.6956	1	1.14507	-0.145068	-12.669
6046	castellar guidobono	1	Piedmont	400	2	0.589986	1.41001	238.991	4	1.83851	2.16149	117.568	4	3.12194	0.878058	28.1254
6047	castellazzo bormida	1	Piedmont	4454	19	7.39506	11.6049	156.929	46	22.283	23.717	106.435	64	36.2061	27.7939	76.766
6048	castelletto d'erro	1	Piedmont	141	0	0.346715	-0.346715	-100	1	1.11805	-0.118047	-10.5583	1	1.80338	-0.80338	-44.5486
6049	castelletto d'orba	1	Piedmont	1925	8	3.58106	4.41894	123.397	19	11.0924	7.90758	71.2881	31	18.0155	12.9845	72.0739
6050	castelletto merli	1	Piedmont	460	1	0.824173	0.175827	21.3338	2	2.50295	-0.502949	-20.0943	4	4.08662	-0.086615	-2.11946
6051	castelletto monferrato	1	Piedmont	1473	3	1.90117	1.09883	57.7973	9	5.76203	3.23797	56.1951	15	9.70745	5.29255	54.5205
6052	castelnuovo bormida	1	Piedmont	636	1	1.35908	-0.359078	-26.4207	3	4.21441	-1.21441	-28.8157	4	6.78993	-2.78993	-41.0892
6053	castelnuovo scrivia	1	Piedmont	5033	34	8.68711	25.3129	291.385	62	25.2515	36.7485	145.53	70	41.915	28.085	67.0046
6054	castelspina	1	Piedmont	412	1	0.904969	0.0950306	10.501	4	2.78706	1.21294	43.5206	8	4.68324	3.31676	70.822
6055	cavatore	1	Piedmont	265	1	0.496933	0.503067	101.234	2	1.53117	0.46883	30.6191	2	2.61629	-0.616292	-23.5559
6056	cella monte	1	Piedmont	495	3	0.953909	2.04609	214.495	5	2.8385	2.1615	76.1492	9	4.64434	4.35566	93.7842
6057	cereseto	1	Piedmont	405	0	0.912095	-0.912095	-100	2	2.77091	-0.770911	-27.8215	3	4.64393	-1.64393	-35.3996
6058	cerreto grue	1	Piedmont	300	1	0.467601	0.532399	113.858	2	1.38868	0.611325	44.0222	2	2.21618	-0.216185	-9.75482
6059	cerrina monferrato	1	Piedmont	1347	6	2.4931	3.5069	140.664	10	7.67788	2.32212	30.2443	13	12.4103	0.58967	4.75148
6060	coniolo	1	Piedmont	440	0	0.676812	-0.676812	-100	0	2.01533	-2.01533	-100	1	3.29466	-2.29466	-69.6479
6061	conzano	1	Piedmont	955	0	1.79328	-1.79328	-100	0	5.16998	-5.16998	-100	3	8.09167	-5.09167	-62.9248
6062	costa vescovato	1	Piedmont	323	3	0.623794	2.37621	380.928	4	1.97207	2.02793	102.832	4	3.1594	0.840604	26.6065
6063	cremolino	1	Piedmont	1036	3	1.73024	1.26976	73.386	11	5.31269	5.68731	107.051	15	9.03413	5.96587	66.0369
6065	denice	1	Piedmont	170	0	0.440883	-0.440883	-100	0	1.39658	-1.39658	-100	1	2.32045	-1.32045	-56.9048
6066	dernice	1	Piedmont	184	0	0.547858	-0.547858	-100	2	1.73514	0.264863	15.2647	4	2.99913	1.00087	33.372
6067	fabbrica curone	1	Piedmont	593	1	1.61792	-0.617918	-38.1922	7	5.06259	1.93741	38.2691	13	7.78521	5.21479	66.9832
6068	felizzano	1	Piedmont	2210	6	3.85807	2.14193	55.5183	19	11.8854	7.11456	59.8595	26	19.8671	6.13291	30.8697
6069	fraconalto	1	Piedmont	311	0	0.4362	-0.4362	-100	0	1.35654	-1.35654	-100	0	2.4294	-2.4294	-100
6070	francavilla bisio	1	Piedmont	510	4	0.846297	3.1537	372.647	5	2.62937	2.37063	90.1595	5	4.43354	0.566456	12.7766
6071	frascaro	1	Piedmont	440	3	0.847082	2.15292	254.157	4	2.5655	1.4345	55.9151	5	4.0988	0.901204	21.987
6072	frassinello monferrato	1	Piedmont	490	1	1.0408	-0.0408	-3.92003	4	3.20005	0.799953	24.9982	5	5.27148	-0.271478	-5.14994
6073	frassineto po	1	Piedmont	1378	4	2.40926	1.59074	66.0258	5	7.08106	-2.08106	-29.3891	15	11.535	3.46502	30.0392
6074	fresonara	1	Piedmont	652	0	1.3301	-1.3301	-100	5	3.96969	1.03031	25.9545	6	6.56362	-0.563617	-8.58698
6075	frugarolo	1	Piedmont	1928	7	3.66782	3.33218	90.8489	16	10.9988	5.00117	45.47	23	17.4453	5.55473	31.8409
6076	fubine monferrato	1	Piedmont	1599	6	3.11486	2.88514	92.625	21	9.44121	11.5588	122.429	27	14.7764	12.2236	82.7233
6077	gabiano	1	Piedmont	1052	1	1.99135	-0.991355	-49.7829	10	6.08098	3.91902	64.4471	17	9.93291	7.06709	71.1483
6078	gamalero	1	Piedmont	816	5	1.50047	3.49953	233.229	6	4.61016	1.38984	30.1472	8	7.38152	0.618484	8.37882
6079	garbagna	1	Piedmont	652	2	1.35118	0.648823	48.0191	7	4.13875	2.86125	69.1331	12	6.81179	5.18821	76.1653
6081	gavi	1	Piedmont	4459	7	7.69587	-0.695865	-9.04206	25	23.4135	1.58646	6.77583	45	39.2189	5.7811	14.7406
6082	giarole	1	Piedmont	686	2	1.29855	0.70145	54.0179	8	4.03192	3.96808	98.4165	13	6.27691	6.72309	107.109
6083	gremiasco	1	Piedmont	302	4	0.695562	3.30444	475.075	5	2.1282	2.8718	134.94	5	3.6639	1.3361	36.4667
6084	grognardo	1	Piedmont	243	1	0.511023	0.488977	95.686	5	1.51551	3.48449	229.921	6	2.67994	3.32006	123.886
6085	grondona	1	Piedmont	479	2	0.885473	1.11453	125.868	3	2.74213	0.257866	9.40386	6	4.59084	1.40916	30.6949
6086	guazzora	1	Piedmont	303	2	0.62241	1.37759	221.332	4	1.88921	2.11079	111.728	4	3.25047	0.749534	23.0593
6087	isola sant'antonio	1	Piedmont	659	0	1.31069	-1.31069	-100	3	3.95287	-0.952873	-24.1058	8	6.42745	1.57255	24.4661
6088	lerma	1	Piedmont	817	1	1.72551	-0.725512	-42.0462	5	5.39371	-0.393706	-7.29936	13	8.49252	4.50748	53.0759
6090	malvicino	1	Piedmont	78	0	0.22831	-0.22831	-100	0	0.766131	-0.766131	-100	0	1.11304	-1.11304	-100
6091	masio	1	Piedmont	1318	2	2.57684	-0.576837	-22.3854	6	7.83018	-1.83018	-23.3734	15	12.5904	2.40957	19.1381
6092	melazzo	1	Piedmont	1294	2	2.55893	-0.558929	-21.8423	14	7.50661	6.49339	86.5023	22	11.8548	10.1452	85.5792
6093	merana	1	Piedmont	181	1	0.298832	0.701168	234.637	1	0.895486	0.104514	11.6712	1	1.65602	-0.656023	-39.6144
6094	mirabello monferrato	1	Piedmont	1262	4	2.32272	1.67728	72.2122	7	7.18181	-0.181813	-2.53157	13	11.7436	1.25636	10.6982
6095	molare	1	Piedmont	2104	3	3.52809	-0.528095	-14.9683	11	10.7355	0.26449	2.46366	18	17.6521	0.34788	1.97074
6096	molino dei torti	1	Piedmont	589	2	1.16333	0.836674	71.9208	3	3.52255	-0.522545	-14.8343	4	5.92415	-1.92415	-32.4798
6097	mombello monferrato	1	Piedmont	955	1	1.71943	-0.719427	-41.8411	7	5.15565	1.84435	35.7735	9	8.60417	0.395829	4.60043
6098	momperone	1	Piedmont	199	0	0.399919	-0.399919	-100	0	1.20598	-1.20598	-100	0	2.26136	-2.26136	-100
6099	moncestino	1	Piedmont	190	1	0.352629	0.647371	183.584	2	1.12427	0.875732	77.8936	3	2.148	0.851997	39.6646
6100	mongiardino ligure	1	Piedmont	149	1	0.440258	0.559742	127.14	1	1.38994	-0.389942	-28.0545	1	2.34596	-1.34596	-57.3736
6101	monleale	1	Piedmont	562	4	1.07893	2.92107	270.737	5	3.29288	1.70712	51.8426	7	5.22632	1.77368	33.9375
6102	montacuto	1	Piedmont	251	2	0.643243	1.35676	210.924	4	1.99514	2.00486	100.487	5	3.27959	1.72041	52.4582
6103	montaldeo	1	Piedmont	237	0	0.713491	-0.713491	-100	2	2.2117	-0.211705	-9.57204	2	3.47666	-1.47666	-42.4734
6104	montaldo bormida	1	Piedmont	619	3	1.49403	1.50597	100.799	5	4.60747	0.392535	8.51956	9	7.45125	1.54875	20.7851
6105	montecastello	1	Piedmont	307	0	0.485125	-0.485125	-100	0	1.48814	-1.48814	-100	1	2.63076	-1.63076	-61.9881
6106	montechiaro d'acqui	1	Piedmont	532	4	0.991555	3.00845	303.407	6	3.07499	2.92501	95.1226	10	5.18173	4.81827	92.9857
6107	montegioco	1	Piedmont	293	1	0.618348	0.381652	61.7211	3	1.92955	1.07045	55.4771	4	3.17978	0.820217	25.7947
6108	montemarzino	1	Piedmont	304	1	0.726423	0.273577	37.6608	4	2.26675	1.73325	76.4642	4	3.66673	0.333272	9.08909
6109	morano sul po	1	Piedmont	1385	1	3.19898	-2.19898	-68.7401	8	9.52187	-1.52187	-15.9829	18	14.9045	3.09546	20.7686
6110	morbello	1	Piedmont	417	2	1.00896	0.991045	98.2249	3	3.03165	-0.031648	-1.04394	4	4.84257	-0.842568	-17.3992
6111	mornese	1	Piedmont	711	3	1.46382	1.53618	104.944	8	4.51281	3.48719	77.2733	8	7.37948	0.620524	8.40878
6112	morsasco	1	Piedmont	627	1	1.10116	-0.10116	-9.18666	3	3.35948	-0.359485	-10.7006	4	5.69981	-1.69981	-29.8222
6113	murisengo	1	Piedmont	1343	11	3.17651	7.82349	246.292	21	9.79881	11.2012	114.312	26	15.1338	10.8662	71.8004
6114	novi ligure	1	Piedmont	28255	46	41.239	4.76099	11.5449	148	128.601	19.3989	15.0846	258	219.646	38.3544	17.462
6115	occimiano	1	Piedmont	1270	3	2.03956	0.960441	47.0906	9	6.06002	2.93998	48.5143	13	10.2194	2.78058	27.2088
6116	odalengo grande	1	Piedmont	438	5	1.31722	3.68278	279.587	14	4.1269	9.8731	239.238	19	6.50116	12.4988	192.256
6117	odalengo piccolo	1	Piedmont	239	0	0.495929	-0.495929	-100	1	1.4715	-0.4715	-32.0421	2	2.58787	-0.587875	-22.7165
6118	olivola	1	Piedmont	117	0	0.223529	-0.223529	-100	0	0.646148	-0.646148	-100	0	1.09712	-1.09712	-100
6119	orsara bormida	1	Piedmont	415	2	0.863208	1.13679	131.694	3	2.57665	0.423353	16.4304	4	4.26048	-0.260481	-6.11389
6120	ottiglio	1	Piedmont	616	0	1.11644	-1.11644	-100	2	3.33014	-1.33014	-39.9425	7	5.49878	1.50122	27.301
6121	ovada	1	Piedmont	11219	36	20.0418	15.9582	79.6247	98	58.4943	39.5057	67.5376	126	100.07	25.9304	25.9123
6122	oviglio	1	Piedmont	1198	4	2.452	1.548	63.1323	10	7.53706	2.46294	32.6777	17	12.4842	4.51577	36.1718
6123	ozzano monferrato	1	Piedmont	1382	4	2.60254	1.39746	53.6963	10	7.89957	2.10043	26.5892	13	12.6762	0.32384	2.55469
6124	paderna	1	Piedmont	200	0	0.444212	-0.444212	-100	1	1.33702	-0.337017	-25.2066	1	2.55081	-1.55081	-60.7968
6125	pareto	1	Piedmont	539	1	1.40492	-0.404921	-28.8216	5	4.30969	0.690308	16.0176	8	7.11416	0.88584	12.4518
6126	parodi ligure	1	Piedmont	641	2	1.53518	0.464823	30.2781	6	4.70517	1.29483	27.5193	9	7.67672	1.32328	17.2376
6127	pasturana	1	Piedmont	1271	6	2.06108	3.93892	191.109	10	6.28668	3.71332	59.0665	13	10.335	2.66503	25.7865
6128	pecetto di valenza	1	Piedmont	1187	5	2.28051	2.71949	119.249	10	6.81695	3.18305	46.6931	12	11.1151	0.88494	7.96159
6129	pietra marazzi	1	Piedmont	895	1	1.59125	-0.591254	-37.1565	4	4.76056	-0.760562	-15.9763	13	8.08945	4.91055	60.7031
6131	pomaro monferrato	1	Piedmont	334	1	0.60398	0.39602	65.5684	2	1.84099	0.159008	8.6371	6	3.14482	2.85518	90.7899
6132	pontecurone	1	Piedmont	3531	23	7.12516	15.8748	222.8	47	21.6955	25.3045	116.635	60	34.005	25.995	76.4449
6133	pontestura	1	Piedmont	1375	4	2.79223	1.20777	43.2548	15	8.46009	6.53991	77.3031	20	13.0774	6.92256	52.9352
6134	ponti	1	Piedmont	578	3	1.24466	1.75534	141.03	7	3.83602	3.16398	82.4806	9	6.14914	2.85086	46.362
6135	ponzano monferrato	1	Piedmont	329	1	0.701936	0.298064	42.4632	1	2.11189	-1.11189	-52.649	3	3.55684	-0.556842	-15.6555
6136	ponzone	1	Piedmont	1012	6	2.58645	3.41355	131.978	12	7.94906	4.05094	50.9612	15	13.0437	1.95631	14.9981
6137	pozzol groppo	1	Piedmont	296	0	0.746342	-0.746342	-100	0	2.26558	-2.26558	-100	0	4.00624	-4.00624	-100
6138	pozzolo formigaro	1	Piedmont	4612	9	6.41766	2.58234	40.238	25	19.4265	5.57345	28.6899	40	31.6274	8.37256	26.4725
6139	prasco	1	Piedmont	486	0	0.940385	-0.940385	-100	8	2.87439	5.12561	178.32	8	4.66964	3.33036	71.3195
6140	predosa	1	Piedmont	1954	10	4.17822	5.82178	139.336	28	12.807	15.193	118.631	35	20.3261	14.6739	72.1926
6141	quargnento	1	Piedmont	1382	4	2.12351	1.87649	88.3678	9	6.40695	2.59305	40.4724	12	10.6364	1.36355	12.8196
6142	quattordio	1	Piedmont	1564	6	3.33084	2.66916	80.1349	22	10.3192	11.6808	113.194	27	16.3385	10.6615	65.2535
6143	ricaldone	1	Piedmont	640	2	1.15508	0.844919	73.148	5	3.46001	1.53999	44.5084	9	5.75745	3.24255	56.3191
6144	rivalta bormida	1	Piedmont	1388	5	2.98355	2.01645	67.5857	10	9.15462	0.845376	9.23442	14	15.2601	-1.26015	-8.25778
6145	rivarone	1	Piedmont	402	0	0.549607	-0.549607	-100	1	1.66884	-0.668838	-40.0781	1	2.84402	-1.84402	-64.8385
6146	roccaforte ligure	1	Piedmont	125	0	0.412083	-0.412083	-100	0	1.27096	-1.27096	-100	1	1.99358	-0.993575	-49.8388
6147	rocca grimalda	1	Piedmont	1484	2	2.47175	-0.471749	-19.0856	6	7.40933	-1.40933	-19.0211	12	12.6047	-0.6047	-4.79743
6148	rocchetta ligure	1	Piedmont	215	0	0.431111	-0.431111	-100	1	1.33485	-0.334855	-25.0855	2	2.34603	-0.346031	-14.7496
6149	rosignano monferrato	1	Piedmont	1498	6	2.25273	3.74727	166.343	11	6.85113	4.14887	60.5574	17	11.0605	5.9395	53.7
6150	sala monferrato	1	Piedmont	324	1	0.740077	0.259923	35.1212	1	2.27311	-1.27311	-56.0074	2	3.72225	-1.72225	-46.269
6151	sale	1	Piedmont	3994	20	7.79633	12.2037	156.531	51	23.6589	27.3411	115.564	69	41.4216	27.5784	66.5799
6152	san cristoforo	1	Piedmont	568	3	1.2786	1.7214	134.631	8	3.91019	4.08981	104.594	12	6.53481	5.46519	83.6321
6153	san giorgio monferrato	1	Piedmont	1207	3	1.85929	1.14071	61.3518	9	5.67749	3.32251	58.5207	11	9.04539	1.95461	21.6089
6154	san salvatore monferrato	1	Piedmont	4179	11	7.53592	3.46408	45.9676	33	22.5564	10.4436	46.3002	44	37.6313	6.36871	16.924
6155	san sebastiano curone	1	Piedmont	571	3	1.01827	1.98173	194.616	5	3.15113	1.84887	58.6734	5	4.97096	0.029044	0.584267
6156	sant'agata fossili	1	Piedmont	384	0	0.817555	-0.817555	-100	4	2.57461	1.42539	55.3634	6	4.14296	1.85704	44.8241
6157	sardigliano	1	Piedmont	394	1	0.918518	0.0814824	8.87108	2	2.82804	-0.828042	-29.2797	8	4.56822	3.43178	75.1229
6158	sarezzano	1	Piedmont	1157	3	1.80572	1.19428	66.1388	7	5.49449	1.50551	27.4003	13	8.81829	4.18171	47.4209
6159	serralunga di crea	1	Piedmont	523	4	1.10333	2.89667	262.538	9	3.41521	5.58479	163.527	12	5.63792	6.36208	112.844
6160	serravalle scrivia	1	Piedmont	5974	14	8.9854	5.0146	55.8083	42	26.6389	15.3611	57.6641	59	44.8582	14.1418	31.5257
6161	sezzadio	1	Piedmont	1264	9	2.6976	6.3024	233.629	16	8.10481	7.89519	97.4135	23	13.3464	9.65356	72.3306
6162	silvano d'orba	1	Piedmont	1911	7	3.21373	3.78627	117.815	19	9.90061	9.09939	91.9073	29	15.9979	13.0021	81.2735
6163	solero	1	Piedmont	1634	4	2.97764	1.02236	34.3345	17	9.04506	7.95494	87.9478	22	14.8991	7.10093	47.6602
6164	solonghello	1	Piedmont	209	2	0.49236	1.50764	306.207	3	1.5479	1.4521	93.8115	3	2.68362	0.316385	11.7895
6165	spigno monferrato	1	Piedmont	976	3	2.32518	0.674819	29.0222	8	7.02797	0.972031	13.8309	11	11.4749	-0.47489	-4.13854
6166	spineto scrivia	1	Piedmont	359	1	0.673849	0.326151	48.4012	2	2.10864	-0.108636	-5.15196	3	3.42416	-0.424157	-12.3872
6167	stazzano	1	Piedmont	2387	6	3.02761	2.97239	98.1764	13	9.34365	3.65635	39.132	21	19.2159	1.78409	9.28445
6168	strevi	1	Piedmont	1910	8	3.1185	4.8815	156.533	12	9.19431	2.80569	30.5155	19	14.5127	4.48729	30.9197
6169	tagliolo monferrato	1	Piedmont	1538	7	2.73333	4.26667	156.098	18	8.33742	9.66258	115.894	24	13.6926	10.3074	75.2769
6170	tassarolo	1	Piedmont	617	1	0.92787	0.0721298	7.7737	2	2.80313	-0.803132	-28.6512	5	4.59962	0.400385	8.70475
6171	terruggia	1	Piedmont	922	1	1.05676	-0.056759	-5.371	8	3.29327	4.70673	142.92	8	5.71751	2.28249	39.9211
6172	terzo	1	Piedmont	854	2	1.50855	0.49145	32.5776	7	4.47922	2.52078	56.2773	11	7.63636	3.36364	44.0476
6173	ticineto	1	Piedmont	1341	1	2.50743	-1.50743	-60.1185	3	7.68003	-4.68003	-60.9376	9	12.0278	-3.02776	-25.1731
6174	tortona	1	Piedmont	27248	118	38.7071	79.2929	204.854	235	118.296	116.704	98.6544	324	200.477	123.523	61.6141
6175	treville	1	Piedmont	276	0	0.484348	-0.484348	-100	0	1.44904	-1.44904	-100	3	2.51484	0.485162	19.292
6176	trisobbio	1	Piedmont	676	4	1.26806	2.73194	215.441	11	3.91828	7.08172	180.735	11	6.28227	4.71773	75.0959
6177	valenza	1	Piedmont	18674	60	29.9057	30.0943	100.631	119	90.1205	28.8795	32.0453	188	147.181	40.8187	27.7336
6178	valmacca	1	Piedmont	982	3	2.17463	0.825366	37.9542	12	6.54247	5.45753	83.4169	18	10.8369	7.16308	66.0989
6179	vignale monferrato	1	Piedmont	959	3	1.75175	1.24825	71.2577	12	5.29747	6.70253	126.523	15	8.83278	6.16722	69.822
6180	vignole borbera	1	Piedmont	2061	6	3.11154	2.88846	92.8304	12	9.47095	2.52905	26.7032	23	17.346	5.65403	32.5956
6181	viguzzolo	1	Piedmont	3111	7	4.33263	2.66737	61.5649	22	13.4495	8.55049	63.5747	29	22.5708	6.42923	28.4847
6182	villadeati	1	Piedmont	479	1	1.07183	-0.071834	-6.70193	5	3.21854	1.78146	55.3499	7	5.4726	1.5274	27.9099
6183	villalvernia	1	Piedmont	896	1	1.25105	-0.251054	-20.0674	1	3.97716	-2.97716	-74.8565	1	6.39215	-5.39215	-84.3558
6184	villamiroglio	1	Piedmont	300	0	0.590717	-0.590717	-100	0	1.74646	-1.74646	-100	1	3.08768	-2.08768	-67.6132
6185	villanova monferrato	1	Piedmont	1804	8	3.24454	4.75546	146.568	14	9.80502	4.19498	42.7839	20	14.977	5.02301	33.5382
6186	villaromagnano	1	Piedmont	662	4	1.35066	2.64934	196.152	6	4.15807	1.84193	44.2976	7	7.03721	-0.037209	-0.528751
6187	visone	1	Piedmont	1207	2	2.16033	-0.160335	-7.42175	8	6.3865	1.6135	25.2643	10	10.8644	-0.8644	-7.95626
6188	volpedo	1	Piedmont	1186	6	2.31207	3.68793	159.508	15	7.11342	7.88658	110.869	18	11.1983	6.80174	60.7392
6189	volpeglino	1	Piedmont	133	1	0.270725	0.729275	269.379	2	0.810393	1.18961	146.794	2	1.56841	0.431587	27.5174
6190	voltaggio	1	Piedmont	709	2	1.41786	0.582144	41.0581	7	4.34623	2.65377	61.059	11	7.05265	3.94735	55.9698
6191	cassano spinola	1	Piedmont	1867	4	3.30527	0.694732	21.0189	15	10.0973	4.90275	48.5553	21	16.4738	4.52617	27.4749
6192	alluvioni piovera	1	Piedmont	1689	7	3.22799	3.77201	116.853	12	9.75826	2.24174	22.9727	13	15.223	-2.22296	-14.6027
6193	lu e cuccaro monferrato	1	Piedmont	1379	5	2.98326	2.01674	67.6021	14	9.09046	4.90954	54.0077	23	14.8782	8.12175	54.5881
7001	allein	2	Valle d'Aosta/Vallée d'Aoste	209	1	0.4123	0.5877	142.542	3	1.24223	1.75777	141.501	5	2.17101	2.82899	130.307
7002	antey-saint-andré	2	Valle d'Aosta/Vallée d'Aoste	553	1	0.772454	0.227546	29.4575	3	2.31903	0.680969	29.3644	3	3.8541	-0.8541	-22.1608
7003	aosta	2	Valle d'Aosta/Vallée d'Aoste	34052	85	51.4786	33.5214	65.117	243	160.407	82.5926	51.4893	331	265.238	65.7624	24.7938
7004	arnad	2	Valle d'Aosta/Vallée d'Aoste	1243	2	1.8301	0.169901	9.28372	5	5.59319	-0.593188	-10.6056	8	8.78444	-0.784443	-8.92991
7005	arvier	2	Valle d'Aosta/Vallée d'Aoste	861	2	1.18016	0.819845	69.4692	4	3.54203	0.457974	12.9297	5	5.84844	-0.848441	-14.5071
7006	avise	2	Valle d'Aosta/Vallée d'Aoste	302	0	0.488447	-0.488447	-100	0	1.49853	-1.49853	-100	1	2.53311	-1.53311	-60.5229
7007	ayas	2	Valle d'Aosta/Vallée d'Aoste	1380	1	1.72696	-0.726955	-42.0946	3	5.14522	-2.14522	-41.6935	8	8.45402	-0.454019	-5.37045
7008	aymavilles	2	Valle d'Aosta/Vallée d'Aoste	2115	4	2.3686	1.6314	68.8762	11	7.33596	3.66404	49.9464	18	12.9211	5.07894	39.3075
7009	bard	2	Valle d'Aosta/Vallée d'Aoste	120	0	0.225913	-0.225913	-100	0	0.701652	-0.701652	-100	0	1.32992	-1.32992	-100
7010	bionaz	2	Valle d'Aosta/Vallée d'Aoste	223	2	0.290465	1.70953	588.551	3	0.916316	2.08368	227.398	6	1.30413	4.69587	360.078
7011	brissogne	2	Valle d'Aosta/Vallée d'Aoste	946	0	1.11191	-1.11191	-100	0	3.19181	-3.19181	-100	1	5.2108	-4.2108	-80.8091
7012	brusson	2	Valle d'Aosta/Vallée d'Aoste	862	1	1.2926	-0.292596	-22.6363	5	3.88517	1.11483	28.6946	9	6.20464	2.79536	45.0528
7013	challand-saint-anselme	2	Valle d'Aosta/Vallée d'Aoste	751	1	1.13873	-0.138728	-12.1827	1	3.37199	-2.37199	-70.344	1	5.54136	-4.54136	-81.9539
7014	challand-saint-victor	2	Valle d'Aosta/Vallée d'Aoste	535	1	0.861962	0.138038	16.0144	4	2.59971	1.40029	53.8634	5	4.32463	0.675375	15.617
7015	chambave	2	Valle d'Aosta/Vallée d'Aoste	908	4	1.59021	2.40979	151.54	7	4.76173	2.23827	47.0055	10	7.97442	2.02558	25.401
7016	chamois	2	Valle d'Aosta/Vallée d'Aoste	96	0	0.168817	-0.168817	-100	0	0.490791	-0.490791	-100	0	0.847621	-0.847621	-100
7017	champdepraz	2	Valle d'Aosta/Vallée d'Aoste	706	2	0.724674	1.27533	175.986	3	2.20479	0.795215	36.0677	4	3.56108	0.438915	12.3253
7018	champorcher	2	Valle d'Aosta/Vallée d'Aoste	384	1	0.639473	0.360527	56.3788	1	1.90481	-0.90481	-47.5013	1	3.31747	-2.31747	-69.8566
7019	charvensod	2	Valle d'Aosta/Vallée d'Aoste	2401	4	2.78334	1.21666	43.7123	13	8.54555	4.45445	52.126	17	13.7234	3.27657	23.8757
7020	châtillon	2	Valle d'Aosta/Vallée d'Aoste	4582	4	6.35985	-2.35985	-37.1055	11	19.3442	-8.34423	-43.1355	21	33.4256	-12.4256	-37.1739
7021	cogne	2	Valle d'Aosta/Vallée d'Aoste	1350	2	2.42045	-0.420447	-17.3706	6	7.16985	-1.16985	-16.3162	8	11.7133	-3.71325	-31.7013
7022	courmayeur	2	Valle d'Aosta/Vallée d'Aoste	2730	2	3.6621	-1.6621	-45.3866	8	11.1312	-3.13119	-28.1298	19	17.664	1.33597	7.56325
7023	donnas	2	Valle d'Aosta/Vallée d'Aoste	2460	2	3.95028	-1.95028	-49.3707	15	11.9957	3.00431	25.0449	24	20.3234	3.67657	18.0903
7024	doues	2	Valle d'Aosta/Vallée d'Aoste	505	1	0.803872	0.196128	24.3979	7	2.32898	4.67102	200.561	8	4.04667	3.95333	97.6933
7025	emarèse	2	Valle d'Aosta/Vallée d'Aoste	226	2	0.306144	1.69386	553.288	4	0.939619	3.06038	325.704	5	1.61279	3.38721	210.022
7026	etroubles	2	Valle d'Aosta/Vallée d'Aoste	476	0	0.690915	-0.690915	-100	3	1.98847	1.01153	50.87	3	3.18979	-0.189793	-5.95
7027	fénis	2	Valle d'Aosta/Vallée d'Aoste	1790	4	2.28362	1.71638	75.1609	8	6.84609	1.15391	16.855	10	10.8473	-0.84733	-7.81143
7028	fontainemore	2	Valle d'Aosta/Vallée d'Aoste	430	1	0.508985	0.491015	96.4694	2	1.58384	0.416162	26.2755	2	2.91818	-0.91818	-31.4641
7029	gaby	2	Valle d'Aosta/Vallée d'Aoste	448	0	0.795198	-0.795198	-100	1	2.40784	-1.40784	-58.4689	2	4.02807	-2.02807	-50.3484
7030	gignod	2	Valle d'Aosta/Vallée d'Aoste	1741	4	1.79028	2.20972	123.429	9	5.426	3.574	65.868	12	9.33736	2.66264	28.516
7031	gressan	2	Valle d'Aosta/Vallée d'Aoste	3375	0	3.77663	-3.77663	-100	3	11.6302	-8.63015	-74.205	12	19.3196	-7.3196	-37.8869
7032	gressoney-la-trinité	2	Valle d'Aosta/Vallée d'Aoste	314	1	0.353899	0.646101	182.567	3	1.06465	1.93535	181.783	3	1.78474	1.21526	68.0918
7033	gressoney-saint-jean	2	Valle d'Aosta/Vallée d'Aoste	795	1	1.14715	-0.147146	-12.8271	2	3.43679	-1.43679	-41.8062	6	5.56664	0.43336	7.78495
7034	hône	2	Valle d'Aosta/Vallée d'Aoste	1172	2	1.66142	0.338584	20.3793	5	5.04401	-0.044009	-0.872494	8	8.02464	-0.024638	-0.30703
7035	introd	2	Valle d'Aosta/Vallée d'Aoste	652	1	0.809829	0.190171	23.4828	1	2.46293	-1.46293	-59.3979	3	3.84772	-0.847721	-22.0318
7036	issime	2	Valle d'Aosta/Vallée d'Aoste	405	3	0.671471	2.32853	346.78	4	2.02026	1.97974	97.994	5	3.36149	1.63851	48.7437
7037	issogne	2	Valle d'Aosta/Vallée d'Aoste	1368	4	2.30463	1.69537	73.5633	7	6.84756	0.152442	2.22623	11	11.3075	-0.3075	-2.71944
7038	jovençan	2	Valle d'Aosta/Vallée d'Aoste	708	3	0.846375	2.15363	254.453	7	2.48509	4.51491	181.679	8	4.30034	3.69966	86.0317
7039	la magdeleine	2	Valle d'Aosta/Vallée d'Aoste	107	0	0.158826	-0.158826	-100	1	0.483783	0.516217	106.704	1	0.760218	0.239782	31.5412
7040	la salle	2	Valle d'Aosta/Vallée d'Aoste	2040	3	2.47292	0.527078	21.314	5	7.40062	-2.40062	-32.4381	8	12.5576	-4.55759	-36.2935
7041	la thuile	2	Valle d'Aosta/Vallée d'Aoste	797	2	1.007	0.993004	98.6106	6	3.00333	2.99667	99.7785	6	4.7349	1.2651	26.7187
7042	lillianes	2	Valle d'Aosta/Vallée d'Aoste	444	2	0.621249	1.37875	221.932	2	1.91401	0.085991	4.49274	2	3.10767	-1.10767	-35.6432
7043	montjovet	2	Valle d'Aosta/Vallée d'Aoste	1771	3	1.96336	1.03664	52.7995	10	5.94999	4.05001	68.0676	16	9.78574	6.21426	63.5032
7044	morgex	2	Valle d'Aosta/Vallée d'Aoste	2123	1	2.8806	-1.8806	-65.285	7	8.60857	-1.60857	-18.6857	17	14.8224	2.17763	14.6915
7045	nus	2	Valle d'Aosta/Vallée d'Aoste	2971	2	3.28308	-1.28308	-39.0817	10	9.91991	0.080085	0.807309	17	15.6643	1.33574	8.52733
7046	ollomont	2	Valle d'Aosta/Vallée d'Aoste	164	0	0.265436	-0.265436	-100	0	0.742844	-0.742844	-100	2	1.27489	0.725113	56.8767
7047	oyace	2	Valle d'Aosta/Vallée d'Aoste	212	0	0.269482	-0.269482	-100	0	0.854886	-0.854886	-100	0	1.41301	-1.41301	-100
7048	perloz	2	Valle d'Aosta/Vallée d'Aoste	460	0	0.656249	-0.656249	-100	1	1.96118	-0.961179	-49.0103	1	3.18452	-2.18452	-68.5981
7049	pollein	2	Valle d'Aosta/Vallée d'Aoste	1537	1	1.46561	-0.465615	-31.7692	6	4.43128	1.56872	35.4012	6	7.48924	-1.48924	-19.885
7050	pontboset	2	Valle d'Aosta/Vallée d'Aoste	170	0	0.287914	-0.287914	-100	0	0.874543	-0.874543	-100	1	1.47224	-0.472237	-32.0762
7051	pontey	2	Valle d'Aosta/Vallée d'Aoste	794	5	1.04929	3.95071	376.513	8	3.06688	4.93312	160.851	11	5.20816	5.79184	111.207
7052	pont-saint-martin	2	Valle d'Aosta/Vallée d'Aoste	3638	2	5.0656	-3.0656	-60.518	17	15.3954	1.60458	10.4224	31	23.9857	7.01433	29.2438
7053	pré-saint-didier	2	Valle d'Aosta/Vallée d'Aoste	1020	4	1.36996	2.63004	191.98	6	4.00456	1.99544	49.8293	11	6.59224	4.40776	66.8628
7054	quart	2	Valle d'Aosta/Vallée d'Aoste	4106	4	4.57136	-0.57136	-12.4987	16	13.666	2.33398	17.0787	33	20.7964	12.2036	58.6815
7055	rhêmes-notre-dame	2	Valle d'Aosta/Vallée d'Aoste	84	1	0.123228	0.876772	711.505	1	0.360909	0.639091	177.078	1	0.535603	0.464397	86.7056
7056	rhêmes-saint-georges	2	Valle d'Aosta/Vallée d'Aoste	169	0	0.335428	-0.335428	-100	1	1.01711	-0.017114	-1.68259	1	1.83646	-0.836461	-45.5474
7057	roisan	2	Valle d'Aosta/Vallée d'Aoste	1024	1	1.05654	-0.05654	-5.35141	4	3.1737	0.826299	26.0358	12	5.31693	6.68307	125.694
7058	saint-christophe	2	Valle d'Aosta/Vallée d'Aoste	3517	5	4.04252	0.957483	23.6853	18	11.9063	6.09365	51.1798	27	20.0825	6.91755	34.4457
7059	saint-denis	2	Valle d'Aosta/Vallée d'Aoste	374	1	0.467792	0.532208	113.77	3	1.4673	1.5327	104.457	5	2.49764	2.50236	100.189
7060	saint-marcel	2	Valle d'Aosta/Vallée d'Aoste	1360	5	1.72943	3.27057	189.113	9	5.00634	3.99366	79.7721	12	8.21669	3.78331	46.0442
7061	saint-nicolas	2	Valle d'Aosta/Vallée d'Aoste	314	0	0.344653	-0.344653	-100	2	1.08145	0.918554	84.9375	2	1.83528	0.164722	8.97532
7062	saint-oyen	2	Valle d'Aosta/Vallée d'Aoste	200	0	0.338283	-0.338283	-100	0	0.884692	-0.884692	-100	0	1.33043	-1.33043	-100
7063	saint-pierre	2	Valle d'Aosta/Vallée d'Aoste	3228	3	3.61549	-0.615492	-17.0237	14	10.7898	3.21024	29.7526	23	19.2888	3.71118	19.2401
7064	saint-rhémy-en-bosses	2	Valle d'Aosta/Vallée d'Aoste	329	1	0.554586	0.445414	80.3146	2	1.65379	0.346209	20.9343	4	2.67501	1.32499	49.5323
7065	saint-vincent	2	Valle d'Aosta/Vallée d'Aoste	4564	10	6.73239	3.26761	48.5357	40	20.581	19.419	94.3537	56	34.6892	21.3108	61.4336
7066	sarre	2	Valle d'Aosta/Vallée d'Aoste	4856	8	5.95538	2.04462	34.3322	18	17.8839	0.1161	0.649202	32	30.6541	1.34593	4.39069
7067	torgnon	2	Valle d'Aosta/Vallée d'Aoste	559	0	0.839325	-0.839325	-100	3	2.47858	0.521425	21.0373	4	4.46979	-0.469788	-10.5103
7068	valgrisenche	2	Valle d'Aosta/Vallée d'Aoste	193	0	0.473218	-0.473218	-100	0	1.25241	-1.25241	-100	1	1.96939	-0.96939	-49.2229
7069	valpelline	2	Valle d'Aosta/Vallée d'Aoste	608	1	0.851223	0.148777	17.478	2	2.55134	-0.55134	-21.6098	2	4.17433	-2.17433	-52.0881
7070	valsavarenche	2	Valle d'Aosta/Vallée d'Aoste	173	0	0.288322	-0.288322	-100	1	0.895317	0.104683	11.6923	3	1.55796	1.44204	92.5597
7071	valtournenche	2	Valle d'Aosta/Vallée d'Aoste	2263	6	2.30931	3.69069	159.817	8	7.17681	0.823189	11.4701	14	12.4482	1.55181	12.4662
7072	verrayes	2	Valle d'Aosta/Vallée d'Aoste	1276	4	1.92803	2.07197	107.466	6	5.88105	0.118948	2.02257	10	9.64254	0.357465	3.70716
7073	verrès	2	Valle d'Aosta/Vallée d'Aoste	2632	7	3.86211	3.13789	81.2483	20	12.2416	7.75837	63.377	27	19.8937	7.10635	35.7217
7074	villeneuve	2	Valle d'Aosta/Vallée d'Aoste	1250	3	1.39936	1.60064	114.384	5	4.19895	0.801051	19.0774	6	7.53205	-1.53205	-20.3404
8001	airole	7	Liguria	370	0	0.681513	-0.681513	-100	0	2.05717	-2.05717	-100	0	3.50403	-3.50403	-100
8002	apricale	7	Liguria	622	1	1.12441	-0.124406	-11.0642	5	3.40226	1.59774	46.9613	5	5.59326	-0.593264	-10.6067
8003	aquila d'arroscia	7	Liguria	153	1	0.370485	0.629515	169.916	1	1.13878	-0.138775	-12.1863	2	1.98929	0.010713	0.538534
8004	armo	7	Liguria	117	1	0.224133	0.775867	346.164	1	0.676346	0.323654	47.8533	1	1.25935	-0.259353	-20.5941
8005	aurigo	7	Liguria	333	2	0.605717	1.39428	230.187	2	1.89631	0.103687	5.46781	3	3.28165	-0.281651	-8.58261
8006	badalucco	7	Liguria	1094	1	1.93979	-0.939785	-48.4479	7	5.79436	1.20564	20.807	9	9.72904	-0.729039	-7.49344
8007	bajardo	7	Liguria	341	2	0.81888	1.18112	144.236	4	2.4566	1.5434	62.827	4	4.36189	-0.361892	-8.29666
8008	bordighera	7	Liguria	10373	16	17.6592	-1.65924	-9.39587	58	53.4263	4.57371	8.56078	98	88.1659	9.83406	11.154
8009	borghetto d'arroscia	7	Liguria	417	8	1.12757	6.87243	609.493	12	3.48824	8.51176	244.013	14	5.64166	8.35834	148.154
8010	borgomaro	7	Liguria	835	1	2.01327	-1.01327	-50.3296	14	6.09861	7.90139	129.561	16	10.1224	5.87759	58.0652
8011	camporosso	7	Liguria	5616	9	6.69942	2.30058	34.34	23	20.9641	2.03594	9.71157	35	33.5345	1.46551	4.37015
8012	caravonica	7	Liguria	265	0	0.431659	-0.431659	-100	2	1.32591	0.67409	50.8398	4	2.32861	1.67139	71.7762
8014	castellaro	7	Liguria	1228	4	1.65399	2.34601	141.84	10	5.09298	4.90702	96.3487	11	9.14171	1.85829	20.3275
8015	castel vittorio	7	Liguria	274	1	0.916448	0.0835524	9.11698	4	2.94362	1.05638	35.8869	4	5.09652	-1.09652	-21.5151
8016	ceriana	7	Liguria	1164	3	2.11266	0.88734	42.0011	6	6.4105	-0.410504	-6.40362	11	10.6491	0.35093	3.29538
8017	cervo	7	Liguria	1138	1	2.17929	-1.17929	-54.1134	6	6.84488	-0.844884	-12.3433	9	11.6442	-2.6442	-22.7083
8018	cesio	7	Liguria	267	0	0.386583	-0.386583	-100	1	1.14422	-0.144222	-12.6044	2	2.11177	-0.111773	-5.29285
8019	chiusanico	7	Liguria	575	2	1.03297	0.967033	93.617	7	3.15003	3.84997	122.22	9	5.1734	3.8266	73.9669
8020	chiusavecchia	7	Liguria	512	4	0.615775	3.38423	549.588	6	1.95339	4.04661	207.158	10	3.33409	6.66591	199.932
8021	cipressa	7	Liguria	1226	2	2.20287	-0.202873	-9.2095	7	6.46181	0.538192	8.32882	11	10.9161	0.08394	0.768957
8022	civezza	7	Liguria	602	1	0.80966	0.19034	23.5086	2	2.46485	-0.464853	-18.8593	3	4.21134	-1.21134	-28.7637
8023	cosio d'arroscia	7	Liguria	187	1	0.64441	0.35559	55.1807	3	2.10621	0.893794	42.4362	3	3.5391	-0.539103	-15.2328
8024	costarainera	7	Liguria	780	1	0.968626	0.031374	3.23903	2	3.06356	-1.06356	-34.7165	5	5.18196	-0.181957	-3.51136
8025	diano arentino	7	Liguria	684	2	1.11639	0.883607	79.1484	6	3.3365	2.6635	79.829	7	5.31606	1.68394	31.6766
8026	diano castello	7	Liguria	2275	8	3.0183	4.9817	165.05	16	8.8689	7.1311	80.4057	18	15.6167	2.38333	15.2614
8027	diano marina	7	Liguria	5835	7	11.388	-4.38801	-38.5318	43	33.1503	9.84966	29.7121	71	55.1295	15.8705	28.7878
8028	diano san pietro	7	Liguria	1106	1	1.83584	-0.835844	-45.5291	3	5.45178	-2.45178	-44.9721	5	9.38032	-4.38032	-46.6969
8029	dolceacqua	7	Liguria	2068	3	3.02794	-0.027938	-0.922671	11	9.2714	1.7286	18.6444	16	15.0901	0.90989	6.02972
8030	dolcedo	7	Liguria	1323	3	2.43742	0.562577	23.0808	5	7.11405	-2.11405	-29.7166	10	11.4995	-1.4995	-13.0397
8031	imperia	7	Liguria	42614	111	58.4532	52.5468	89.8955	274	186.753	87.2474	46.7182	400	313.52	86.48	27.5835
8032	isolabona	7	Liguria	686	0	0.90918	-0.90918	-100	1	2.81995	-1.81995	-64.5383	1	4.61456	-3.61456	-78.3295
8033	lucinasco	7	Liguria	282	2	0.431502	1.5685	363.497	3	1.30864	1.69136	129.245	3	2.27863	0.72137	31.6581
8034	mendatica	7	Liguria	172	0	0.358226	-0.358226	-100	1	1.05242	-0.052415	-4.98045	1	1.4501	-0.450104	-31.0394
8035	molini di triora	7	Liguria	614	4	1.35844	2.64156	194.457	7	4.2236	2.7764	65.7356	11	6.92937	4.07063	58.7446
8037	montegrosso pian latte	7	Liguria	113	0	0.334736	-0.334736	-100	0	1.03003	-1.03003	-100	0	1.9788	-1.9788	-100
8038	olivetta san michele	7	Liguria	193	1	0.421149	0.578851	137.446	1	1.26445	-0.264448	-20.9141	1	2.13866	-1.13866	-53.2417
8039	ospedaletti	7	Liguria	3154	8	5.59667	2.40333	42.9422	19	17.244	1.75604	10.1835	27	28.5909	-1.59089	-5.56431
8040	perinaldo	7	Liguria	833	0	1.60324	-1.60324	-100	3	4.86409	-1.86409	-38.3236	8	8.35298	-0.352977	-4.22576
8041	pietrabruna	7	Liguria	449	2	0.890394	1.10961	124.62	3	2.74605	0.253955	9.24805	6	4.64248	1.35752	29.2414
8042	pieve di teco	7	Liguria	1346	6	2.68223	3.31777	123.694	11	8.05225	2.94775	36.6078	17	13.3857	3.61428	27.001
8043	pigna	7	Liguria	785	2	1.66097	0.339026	20.4113	7	5.09268	1.90732	37.4522	10	8.46443	1.53557	18.1414
8044	pompeiana	7	Liguria	859	2	1.07715	0.92285	85.6752	4	3.35689	0.643112	19.158	6	5.92987	0.070133	1.18271
8045	pontedassio	7	Liguria	2311	10	3.35795	6.64205	197.8	20	10.1321	9.86785	97.3915	35	16.2888	18.7112	114.872
8046	pornassio	7	Liguria	670	3	1.08255	1.91745	177.123	4	3.29155	0.708453	21.5234	8	4.65109	3.34891	72.0028
8047	prelà	7	Liguria	476	3	1.12091	1.87909	167.639	3	3.40699	-0.406993	-11.9458	3	5.40433	-2.40433	-44.4889
8048	ranzo	7	Liguria	551	0	1.124	-1.124	-100	6	3.45901	2.54099	73.4598	7	5.72939	1.27061	22.1771
8049	rezzo	7	Liguria	314	3	0.812776	2.18722	269.106	6	2.54492	3.45508	135.764	10	4.09088	5.90912	144.446
8050	riva ligure	7	Liguria	2845	5	4.69772	0.302279	6.43461	19	14.0565	4.94349	35.1687	32	25.9875	6.01254	23.1363
8051	rocchetta nervina	7	Liguria	296	0	0.401224	-0.401224	-100	3	1.14845	1.85155	161.222	3	1.98015	1.01985	51.5037
8052	san bartolomeo al mare	7	Liguria	3062	11	5.02607	5.97393	118.859	26	15.66	10.34	66.0278	37	25.6904	11.3096	44.0229
8053	san biagio della cima	7	Liguria	1266	0	1.46439	-1.46439	-100	2	4.48144	-2.48144	-55.3715	7	7.45385	-0.453853	-6.08884
8054	san lorenzo al mare	7	Liguria	1260	7	1.74646	5.25354	300.81	14	5.71344	8.28656	145.036	20	11.0637	8.93627	80.7708
8055	sanremo	7	Liguria	54850	132	89.4849	42.5151	47.511	325	277.363	47.6373	17.1751	540	473.745	66.2554	-4.80103
8056	santo stefano al mare	7	Liguria	2086	11	3.56334	7.43666	208.699	23	10.8953	12.1047	111.1	31	18.4995	12.5005	67.5721
8057	seborga	7	Liguria	275	1	0.474664	0.525336	110.675	1	1.44117	-0.441171	-30.612	3	2.64388	0.356124	13.4698
8058	soldano	7	Liguria	1013	1	1.24301	-0.243011	-19.5502	5	3.50127	1.49873	42.8052	6	5.67316	0.326836	5.76109
8059	taggia	7	Liguria	14034	42	21.7063	20.2937	93.4921	90	65.4975	24.5025	37.4099	139	109.944	29.0564	26.4285
8060	terzorio	7	Liguria	232	0	0.454786	-0.454786	-100	1	1.38242	-0.382417	-27.6629	1	2.45558	-1.45558	-59.2764
8061	triora	7	Liguria	350	0	0.684983	-0.684983	-100	3	2.09706	0.90294	43.0574	3	3.30646	-0.306455	-9.26838
8062	vallebona	7	Liguria	1293	2	1.72302	0.27698	16.0752	6	5.28388	0.716121	13.5529	8	8.59431	-0.594314	-6.91519
8063	vallecrosia	7	Liguria	6920	19	10.9279	8.07206	73.8662	43	34.0351	8.96493	26.3403	58	55.881	2.11896	3.79191
8064	vasia	7	Liguria	390	0	0.893501	-0.893501	-100	1	2.7546	-1.7546	-63.6971	3	4.64952	-1.64952	-35.4772
8065	ventimiglia	7	Liguria	24342	47	37.3934	9.60656	25.6905	124	112.612	11.3877	10.1123	193	178.686	14.3137	8.0105
8066	vessalico	7	Liguria	245	0	0.408182	-0.408182	-100	3	1.23116	1.76884	143.673	5	2.1514	2.8486	132.407
8067	villa faraldi	7	Liguria	460	1	0.695408	0.304592	43.8004	3	2.13416	0.865835	40.5702	4	3.65061	0.349395	9.57088
8068	montalto carpasio	7	Liguria	498	1	1.03716	-0.037164	-3.58322	2	3.1197	-1.1197	-35.8913	3	5.43054	-2.43054	-44.7569
9001	alassio	7	Liguria	10652	31	18.6005	12.3995	66.6622	60	54.2561	5.74395	10.5867	97	91.043	5.95695	6.54299
9002	albenga	7	Liguria	24061	65	33.7611	31.2389	92.5294	146	104.298	41.7018	39.9832	214	173.31	40.6898	23.4781
9003	albissola marina	7	Liguria	5339	10	9.38583	0.614171	6.54361	33	29.764	3.23599	10.8721	50	46.6364	3.36357	7.21233
9004	albisola superiore	7	Liguria	9742	18	20.2965	-2.29645	-11.3145	69	61.1985	7.80147	12.7478	114	95.8196	18.1804	18.9736
9005	altare	7	Liguria	2001	5	3.48405	1.51595	43.5114	14	11.2494	2.75062	24.4513	23	21.2496	1.75044	8.23756
9006	andora	7	Liguria	7493	13	11.8466	1.15343	9.73646	42	37.1492	4.85081	13.0577	65	62.6324	2.36758	3.78011
9007	arnasco	7	Liguria	596	3	1.07796	1.92204	178.304	4	3.19964	0.800362	25.0141	5	5.46653	-0.466533	-8.53435
9008	balestrino	7	Liguria	537	0	0.894518	-0.894518	-100	0	2.57305	-2.57305	-100	1	4.18985	-3.18985	-76.1328
9009	bardineto	7	Liguria	761	2	1.59619	0.403813	25.2986	6	4.90022	1.09978	22.4435	9	7.63795	1.36205	17.8326
9010	bergeggi	7	Liguria	1073	0	1.7672	-1.7672	-100	1	5.38135	-4.38135	-81.4173	4	9.62111	-5.62111	-58.4248
9011	boissano	7	Liguria	2511	3	2.84548	0.15452	5.43035	6	8.41273	-2.41273	-28.6796	11	14.8328	-3.83281	-25.8401
9012	borghetto santo spirito	7	Liguria	4659	28	8.83894	19.1611	216.78	56	27.7728	28.2272	101.636	80	46.4083	33.5917	72.3829
9013	borgio verezzi	7	Liguria	2146	5	4.07706	0.922938	22.6373	17	12.7023	4.29773	33.8344	25	20.9631	4.03689	19.2571
9014	bormida	7	Liguria	357	2	0.886026	1.11397	125.727	4	2.73975	1.26025	45.999	6	4.50821	1.49179	33.0906
9015	cairo montenotte	7	Liguria	12841	14	20.4749	-6.47488	-31.6235	68	63.0503	4.9497	7.8504	107	104.669	2.3312	2.22719
9016	calice ligure	7	Liguria	1722	2	2.94157	-0.941573	-32.0092	5	8.83033	-3.83033	-43.377	13	15.1145	-2.11451	-13.99
9017	calizzano	7	Liguria	1438	3	3.16952	-0.169524	-5.34857	5	9.78899	-4.78899	-48.9222	11	15.7038	-4.70384	-29.9535
9018	carcare	7	Liguria	5411	10	9.6259	0.374097	3.88634	32	28.8628	3.13719	10.8693	59	48.0438	10.9562	22.8046
9019	casanova lerrone	7	Liguria	733	2	1.54455	0.45545	29.4876	6	4.66256	1.33744	28.6848	7	7.74376	-0.743765	-9.60471
9020	castelbianco	7	Liguria	320	0	0.521675	-0.521675	-100	1	1.53407	-0.534068	-34.8138	2	2.65367	-0.653668	-24.6326
9021	castelvecchio di rocca barbena	7	Liguria	145	2	0.377625	1.62238	429.626	3	1.19756	1.80244	150.51	3	1.92623	1.07377	55.7451
9022	celle ligure	7	Liguria	5068	9	8.75308	0.246924	2.82101	37	26.6688	10.3312	38.7388	54	45.0324	8.96765	19.9138
9023	cengio	7	Liguria	3421	7	5.99886	1.00114	16.6889	36	18.7521	17.2479	91.9788	49	31.3148	17.6852	56.4758
9024	ceriale	7	Liguria	5459	8	8.52791	-0.527911	-6.1904	32	27.4476	4.5524	16.5858	46	43.5532	2.44685	5.61808
9025	cisano sul neva	7	Liguria	2089	4	2.93266	1.06734	36.3948	8	8.56578	-0.565784	-6.60518	10	13.4652	-3.4652	-25.7345
9026	cosseria	7	Liguria	1065	0	1.51415	-1.51415	-100	5	4.66597	0.334034	7.15895	8	7.82638	0.173619	2.21839
9027	dego	7	Liguria	1945	1	3.38549	-2.38549	-70.4622	10	10.3304	-0.33039	-3.19821	18	16.877	1.123	6.65401
9028	erli	7	Liguria	223	0	0.53394	-0.53394	-100	0	1.70924	-1.70924	-100	2	2.69836	-0.698357	-25.8808
9029	finale ligure	7	Liguria	11358	21	19.2612	1.7388	9.02746	65	57.1322	7.86781	13.7713	112	98.4659	13.5341	13.7449
9030	garlenda	7	Liguria	1265	1	1.53029	-0.530287	-34.6528	3	4.79278	-1.79278	-37.4058	5	8.07436	-3.07436	-38.0755
9031	giustenice	7	Liguria	1000	3	1.56461	1.43539	91.7413	10	4.76361	5.23639	109.925	13	8.75415	4.24585	48.501
9032	giusvalla	7	Liguria	415	2	0.897503	1.1025	122.841	3	2.70082	0.299182	11.0775	5	4.65371	0.346286	7.44107
9033	laigueglia	7	Liguria	1759	6	3.17594	2.82406	88.9207	10	9.75463	0.245373	2.51544	18	17.7381	0.26191	1.47656
9034	loano	7	Liguria	11034	31	19.2874	11.7126	60.7269	75	56.5212	18.4788	32.6936	108	96.9437	11.0563	11.4049
9035	magliolo	7	Liguria	934	0	1.28171	-1.28171	-100	2	3.8594	-1.8594	-48.1784	4	6.41326	-2.41326	-37.6292
9036	mallare	7	Liguria	1081	2	2.23026	-0.230255	-10.3241	10	6.7886	3.2114	47.3057	14	11.2595	2.74049	24.3394
9037	massimino	7	Liguria	108	1	0.227549	0.772451	339.467	2	0.692644	1.30736	188.748	2	1.18519	0.814811	68.7495
9038	millesimo	7	Liguria	3281	9	5.49298	3.50702	63.8456	26	17.0495	8.95053	52.4974	34	32.0345	1.96546	6.13545
9039	mioglia	7	Liguria	505	1	0.991406	0.0085944	0.866896	3	3.03847	-0.038473	-1.26621	6	5.11627	0.883726	17.2728
9040	murialdo	7	Liguria	785	0	1.75118	-1.75118	-100	2	5.28627	-3.28627	-62.1662	10	9.10728	0.892719	9.80226
9041	nasino	7	Liguria	189	3	0.568682	2.43132	427.535	6	1.84785	4.15215	224.702	7	3.20131	3.79869	118.661
9042	noli	7	Liguria	2590	9	4.33393	4.66607	107.664	22	13.3951	8.60489	64.239	35	25.3158	9.68424	38.2538
9043	onzo	7	Liguria	216	1	0.454784	0.545216	119.885	1	1.40223	-0.402235	-28.6853	1	2.33974	-1.33974	-57.2603
9044	orco feglino	7	Liguria	893	0	1.34531	-1.34531	-100	3	4.04313	-1.04313	-25.8	5	6.88616	-1.88616	-27.3906
9045	ortovero	7	Liguria	1612	4	1.73475	2.26525	130.581	7	5.3362	1.6638	31.1796	12	9.05808	2.94192	32.4784
9046	osiglia	7	Liguria	450	0	1.00469	-1.00469	-100	7	2.99732	4.00268	133.542	9	4.98754	4.01246	80.4498
9047	pallare	7	Liguria	934	2	1.58459	0.415414	26.216	5	4.70215	0.297853	6.33441	10	7.89204	2.10796	26.71
9048	piana crixia	7	Liguria	797	3	1.49603	1.50397	100.53	7	4.4679	2.5321	56.6732	8	7.56296	0.437038	5.77866
9049	pietra ligure	7	Liguria	8611	24	15.0833	8.91672	59.1166	60	44.3839	15.6161	35.1843	99	74.2549	24.7451	33.3246
9050	plodio	7	Liguria	642	0	1.0083	-1.0083	-100	3	2.87103	0.128966	4.49198	4	4.74985	-0.749847	-15.7868
9051	pontinvrea	7	Liguria	838	0	1.62421	-1.62421	-100	2	4.90372	-2.90372	-59.2147	4	8.05739	-4.05739	-50.3561
9052	quiliano	7	Liguria	7051	20	10.8771	9.12289	83.8724	56	34.0243	21.9757	64.5884	76	56.3882	19.6118	34.7799
9053	rialto	7	Liguria	553	0	0.93695	-0.93695	-100	3	2.87761	0.122392	4.25324	5	4.89396	0.106038	2.16672
9054	roccavignale	7	Liguria	773	1	1.33845	-0.338454	-25.2869	4	4.11138	-0.111378	-2.70902	5	6.83479	-1.83479	-26.8448
9055	sassello	7	Liguria	1767	5	3.54669	1.45331	40.9766	13	10.8666	2.13335	19.6321	17	18.1254	-1.12544	-6.20916
9056	savona	7	Liguria	59933	120	97.0218	22.9782	23.6836	370	305.827	64.1734	20.9836	576	525.182	50.8177	-0.225123
9057	spotorno	7	Liguria	3626	5	6.59939	-1.59939	-24.2355	20	20.6025	-0.60249	-2.92435	36	32.4881	3.51193	10.8099
9058	stella	7	Liguria	2960	3	4.79428	-1.79428	-37.4255	17	14.4797	2.52034	17.4061	19	23.8343	-4.83434	-20.2831
9059	stellanello	7	Liguria	839	3	1.21447	1.78553	147.022	6	3.65726	2.34274	64.0571	7	6.08467	0.915328	15.0432
9060	testico	7	Liguria	172	0	0.29926	-0.29926	-100	1	0.897125	0.102875	11.4672	2	1.73141	0.268592	15.5129
9061	toirano	7	Liguria	2695	2	3.18159	-1.18159	-37.1384	13	9.41739	3.58261	38.0425	22	17.7782	4.2218	23.747
9062	tovo san giacomo	7	Liguria	2577	3	3.4663	-0.466298	-13.4523	9	10.3139	-1.31387	-12.7389	18	18.387	-0.38696	-2.10453
9063	urbe	7	Liguria	688	4	1.81122	2.18878	120.846	8	5.66836	2.33164	41.1342	10	8.95696	1.04304	11.645
9064	vado ligure	7	Liguria	8307	14	13.4656	0.53436	3.96831	53	43.4601	9.53992	21.951	92	72.8824	19.1176	26.2308
9065	varazze	7	Liguria	12901	27	21.0349	5.96511	28.3582	82	65.0245	16.9755	26.1062	141	109.647	31.3525	28.5938
9066	vendone	7	Liguria	362	2	0.836319	1.16368	139.143	8	2.55206	5.44794	213.473	10	4.14567	5.85433	141.216
9067	vezzi portio	7	Liguria	804	0	1.07977	-1.07977	-100	2	3.30688	-1.30688	-39.52	5	5.54225	-0.542255	-9.78401
9068	villanova d'albenga	7	Liguria	2774	4	3.24343	0.756569	23.3262	10	9.60555	0.394451	4.10649	15	15.1571	-0.15715	-1.03681
9069	zuccarello	7	Liguria	296	0	0.460306	-0.460306	-100	0	1.44995	-1.44995	-100	4	2.40761	1.59239	66.1396
10001	arenzano	7	Liguria	11318	34	19.5418	14.4582	73.9857	72	59.251	12.749	21.517	102	98.6404	3.35961	3.40591
10002	avegno	7	Liguria	2525	1	3.05174	-2.05174	-67.2318	11	9.32071	1.67929	18.0167	15	16.6627	-1.6627	-9.97858
10003	bargagli	7	Liguria	2613	3	3.60126	-0.601257	-16.6958	16	10.881	5.11896	47.0448	19	17.6663	1.33375	7.54969
10004	bogliasco	7	Liguria	4450	18	7.45404	10.546	141.48	36	22.8575	13.1425	57.4973	48	40.2385	7.76152	19.2888
10005	borzonasca	7	Liguria	1946	7	4.17279	2.82721	67.7533	20	12.8844	7.1156	55.2265	26	21.281	4.71896	22.1745
10006	busalla	7	Liguria	5392	11	9.54076	1.45924	15.2948	41	27.261	13.739	50.3982	62	45.155	16.845	37.3049
10007	camogli	7	Liguria	5168	10	8.91241	1.08759	12.2031	31	28.6876	2.3124	8.06062	45	47.8098	-2.80975	-5.87693
10008	campo ligure	7	Liguria	2841	6	4.92444	1.07556	21.8413	20	15.1185	4.88154	32.2886	27	24.3507	2.64926	10.8796
10009	campomorone	7	Liguria	6680	21	13.6157	7.3843	54.2337	57	36.7085	20.2915	55.2773	76	59.7594	16.2406	27.1767
10010	carasco	7	Liguria	3743	6	4.54899	1.45101	31.8973	17	14.0151	2.98494	21.2981	25	24.6988	0.30117	1.21938
10011	casarza ligure	7	Liguria	6771	13	8.14893	4.85107	59.5301	30	26.0437	3.95626	15.1908	53	44.2242	8.77584	19.844
10012	casella	7	Liguria	3146	5	3.80915	1.19085	31.263	17	12.2029	4.79711	39.3113	25	20.9431	4.0569	19.3711
10013	castiglione chiavarese	7	Liguria	1569	2	2.85299	-0.852992	-29.8982	10	8.9375	1.0625	11.8882	15	14.2098	0.79023	5.56116
10014	ceranesi	7	Liguria	3735	5	5.0922	-0.092199	-1.81061	21	15.4706	5.52943	35.7416	28	26.3296	1.67037	6.34408
10015	chiavari	7	Liguria	27725	45	40.8469	4.15307	10.1674	167	135.92	31.0804	22.8668	257	228.08	28.9202	12.6799
10016	cicagna	7	Liguria	2375	4	3.5258	0.4742	13.4495	14	10.8829	3.11713	28.6425	25	17.7403	7.25967	40.9218
10017	cogoleto	7	Liguria	8923	20	13.4139	6.58606	49.0987	64	46.176	17.824	38.6001	99	74.447	24.553	32.9806
10018	cogorno	7	Liguria	5707	10	8.0128	1.9872	24.8003	28	23.7644	4.23563	17.8235	47	39.4508	7.54918	19.1357
10019	coreglia ligure	7	Liguria	277	0	0.314229	-0.314229	-100	1	0.979507	0.0204931	2.09218	1	1.72504	-0.725042	-42.0304
10020	crocefieschi	7	Liguria	523	1	1.04165	-0.041653	-3.99873	4	3.20398	0.79602	24.8447	6	5.19046	0.809538	15.5967
10021	davagna	7	Liguria	1842	1	2.96097	-1.96097	-66.2272	13	8.95301	4.04699	45.2026	18	15.3703	2.6297	17.109
10022	fascia	7	Liguria	65	0	0.270543	-0.270543	-100	0	0.901818	-0.901818	-100	0	1.32486	-1.32486	-100
10023	favale di malvaro	7	Liguria	452	2	0.85072	1.14928	135.095	6	2.55917	3.44083	134.451	9	4.18353	4.81647	115.13
10024	fontanigorda	7	Liguria	253	0	0.727683	-0.727683	-100	3	2.29362	0.70638	30.7976	3	4.39111	-1.39111	-31.6802
10025	genova	7	Liguria	574090	1345	920.839	424.161	46.0624	3873	2840.07	1032.93	36.3698	5733	4779.67	953.331	-1.01826
10026	gorreto	7	Liguria	85	0	0.352962	-0.352962	-100	0	1.17753	-1.17753	-100	1	1.38378	-0.38378	-27.7342
10027	isola del cantone	7	Liguria	1445	5	2.89355	2.10645	72.7983	13	8.75668	4.24332	48.458	21	14.3359	6.66414	46.4858
10028	lavagna	7	Liguria	12561	24	23.086	0.91404	3.95931	72	69.2373	2.76266	3.99012	122	118.426	3.5739	3.01786
10029	leivi	7	Liguria	2389	7	3.44055	3.55945	103.456	13	10.5915	2.40851	22.74	21	16.9329	4.06714	24.0192
10030	lorsica	7	Liguria	422	1	1.02293	-0.022934	-2.24201	5	3.26124	1.73876	53.316	7	5.1493	1.8507	35.9409
10031	lumarzo	7	Liguria	1504	2	2.69865	-0.698651	-25.8889	14	8.04057	5.95943	74.117	19	13.8651	5.13491	37.0348
10032	masone	7	Liguria	3593	9	5.70013	3.29987	57.891	30	17.5583	12.4417	70.8592	40	30.9318	9.06818	29.3167
10033	mele	7	Liguria	2641	9	4.19877	4.80123	114.348	16	12.8934	3.10655	24.094	21	20.1894	0.81057	4.01481
10034	mezzanego	7	Liguria	1488	0	2.21759	-2.21759	-100	6	6.65468	-0.654684	-9.83794	8	10.8493	-2.84932	-26.2627
10035	mignanego	7	Liguria	3557	4	5.4933	-1.4933	-27.184	23	16.9633	6.03668	35.5867	38	27.8847	10.1153	36.2753
10036	moconesi	7	Liguria	2468	8	4.24702	3.75298	88.3674	16	13.0246	2.97536	22.844	27	20.6709	6.32909	30.6183
10037	moneglia	7	Liguria	2684	5	5.1116	-0.111598	-2.18324	16	16.0355	-0.03553	-0.221585	23	26.6064	-3.60637	-13.5545
10038	montebruno	7	Liguria	225	0	0.504353	-0.504353	-100	0	1.53594	-1.53594	-100	2	2.57782	-0.577818	-22.415
10039	montoggio	7	Liguria	2022	9	3.32663	5.67337	170.544	21	10.2006	10.7994	105.871	33	17.9249	15.0751	84.1012
10040	ne	7	Liguria	2203	5	3.38639	1.61361	47.65	13	10.4427	2.55734	24.4894	18	18.5841	-0.5841	-3.14301
10041	neirone	7	Liguria	841	1	1.70619	-0.70619	-41.3899	5	5.17917	-0.179167	-3.45937	8	8.73005	-0.730047	-8.36247
10042	orero	7	Liguria	527	1	0.943294	0.0567057	6.01144	6	2.80875	3.19125	113.619	7	5.02259	1.97741	39.3702
10043	pieve ligure	7	Liguria	2485	3	3.73085	-0.730846	-19.5893	10	11.2707	-1.2707	-11.2744	14	20.1782	-6.17819	-30.6182
10044	portofino	7	Liguria	377	0	0.898541	-0.898541	-100	1	2.66613	-1.66613	-62.4924	3	4.11441	-1.11441	-27.0855
10045	propata	7	Liguria	137	0	0.326661	-0.326661	-100	1	1.0542	-0.054201	-5.14145	3	1.69659	1.30341	76.8254
10046	rapallo	7	Liguria	29672	60	47.1218	12.8782	27.3295	173	146.016	26.9842	18.4804	297	245.786	51.2139	20.8368
10047	recco	7	Liguria	9633	27	16.5358	10.4642	63.2822	75	50.382	24.618	48.8627	104	83.6645	20.3355	24.306
10048	rezzoaglio	7	Liguria	949	2	2.70327	-0.703268	-26.0155	7	8.53785	-1.53785	-18.0121	15	14.1301	0.86994	6.1567
10049	ronco scrivia	7	Liguria	4219	10	7.29685	2.70315	37.0454	24	22.3388	1.66123	7.43656	40	35.7679	4.2321	11.8321
10050	rondanina	7	Liguria	62	1	0.193608	0.806392	416.506	1	0.60639	0.39361	64.9103	3	0.891966	2.10803	236.335
10051	rossiglione	7	Liguria	2628	8	5.36072	2.63928	49.2336	21	16.4999	4.50008	27.2734	34	25.6058	8.39422	32.7825
10052	rovegno	7	Liguria	506	1	1.11812	-0.118118	-10.564	4	3.36843	0.631572	18.7497	10	5.5772	4.4228	79.3015
10053	san colombano certenoli	7	Liguria	2618	3	3.72876	-0.728762	-19.5443	18	11.2718	6.72823	59.691	29	16.9976	12.0024	70.6128
10054	santa margherita ligure	7	Liguria	8973	15	16.8924	-1.89239	-11.2026	60	48.7577	11.2423	23.0575	93	85.4129	7.58708	8.88283
10055	sant'olcese	7	Liguria	5746	11	9.53072	1.46928	15.4162	31	28.1481	2.85191	10.1318	43	46.7307	-3.73072	-7.98346
10056	santo stefano d'aveto	7	Liguria	1057	7	2.48369	4.51631	181.839	14	7.68146	6.31854	82.257	17	12.2093	4.79069	39.238
10057	savignone	7	Liguria	3083	5	4.10735	0.892646	21.7329	16	12.4506	3.54938	28.5076	20	22.0105	-2.01046	-9.1341
10058	serra riccò	7	Liguria	7711	16	11.2076	4.79241	42.7604	38	34.9812	3.0188	8.62979	65	55.6982	9.30181	16.7004
10059	sestri levante	7	Liguria	18082	45	31.517	13.483	42.7799	114	93.3692	20.6308	22.0959	184	162.878	21.1223	12.9682
10060	sori	7	Liguria	4078	14	6.26847	7.73153	123.34	29	19.7222	9.27778	47.0423	43	35.2442	7.75579	22.0059
10061	tiglieto	7	Liguria	513	3	1.11495	1.88505	169.07	7	3.493	3.507	100.401	10	5.78039	4.21961	72.9988
10062	torriglia	7	Liguria	2219	4	4.04136	-0.041358	-1.02336	19	12.2864	6.71361	54.6426	25	20.2901	4.70991	23.2129
10063	tribogna	7	Liguria	592	2	1.04845	0.951554	90.7586	6	3.13853	2.86147	91.1723	6	5.26799	0.732006	13.8953
10064	uscio	7	Liguria	2171	5	3.70036	1.29964	35.122	20	11.6596	8.34041	71.5327	32	18.9766	13.0234	68.6284
10065	valbrevenna	7	Liguria	764	1	1.28892	-0.288916	-22.4154	6	3.84154	2.15846	56.1872	9	6.54114	2.45886	37.5907
10066	vobbia	7	Liguria	370	2	0.846907	1.15309	136.154	3	2.59343	0.406572	15.677	5	4.26458	0.735419	17.2448
10067	zoagli	7	Liguria	2400	3	4.06427	-1.06427	-26.1859	21	12.4419	8.55811	68.7846	33	21.468	11.532	53.7173
11001	ameglia	7	Liguria	4364	15	7.07207	7.92793	112.102	30	21.8806	8.11936	37.1075	50	38.7539	11.2461	29.0192
11002	arcola	7	Liguria	10360	21	15.0325	5.96754	39.6977	68	46.3944	21.6056	46.5695	104	76.4084	27.5916	36.1107
11003	beverino	7	Liguria	2329	7	3.82855	3.17145	82.8367	21	11.6927	9.30726	79.5986	28	19.3926	8.60741	44.3851
11004	bolano	7	Liguria	7677	19	10.8406	8.15941	75.2672	40	32.3965	7.6035	23.4701	60	53.5677	6.43233	12.0078
11005	bonassola	7	Liguria	836	4	1.90356	2.09644	110.132	8	5.89626	2.10374	35.6793	10	9.57938	0.420625	4.39094
11006	borghetto di vara	7	Liguria	901	2	1.8616	0.138397	7.43432	5	5.7462	-0.746202	-12.986	8	9.55903	-1.55903	-16.3095
11007	brugnato	7	Liguria	1290	4	2.35303	1.64697	69.9935	13	7.24225	5.75775	79.5023	21	11.7864	9.21362	78.1717
11008	calice al cornoviglio	7	Liguria	1087	6	1.9275	4.0725	211.283	10	5.9015	4.0985	69.4484	16	9.99221	6.00779	60.1247
11009	carro	7	Liguria	520	1	1.55174	-0.551745	-35.5564	3	4.95111	-1.95111	-39.4076	3	7.44234	-4.44234	-59.6901
11010	carrodano	7	Liguria	486	1	1.17171	-0.171711	-14.6547	3	3.66835	-0.668353	-18.2194	4	6.09913	-2.09913	-34.4169
11011	castelnuovo magra	7	Liguria	8384	23	12.4616	10.5384	84.5673	53	39.8844	13.1156	32.884	79	66.7164	12.2836	18.4118
11012	deiva marina	7	Liguria	1373	0	2.61055	-2.61055	-100	5	8.17866	-3.17866	-38.8653	13	12.8938	0.1062	0.823681
11013	follo	7	Liguria	6303	12	7.09017	4.90983	69.2483	30	22.6666	7.3334	32.3533	46	38.9258	7.07425	18.1737
11014	framura	7	Liguria	629	1	1.53873	-0.538726	-35.0112	5	4.74836	0.25164	5.29952	9	7.9727	1.0273	12.8852
11015	la spezia	7	Liguria	93288	192	139.425	52.5752	37.7087	501	423.409	77.5909	18.3253	847	756.75	90.2498	-5.78132
11016	lerici	7	Liguria	10004	23	17.989	5.01103	27.8561	62	57.5049	4.49513	7.81695	102	96.5292	5.47085	5.66755
11017	levanto	7	Liguria	5368	16	9.75974	6.24026	63.9387	37	28.1353	8.86466	31.5072	68	46.4717	21.5283	46.3256
11018	maissana	7	Liguria	615	3	1.41329	1.58671	112.271	8	4.36911	3.63089	83.1034	10	7.15758	2.84242	39.712
11019	monterosso al mare	7	Liguria	1402	2	2.72449	-0.724489	-26.5918	10	8.29276	1.70724	20.5871	14	13.3421	0.65791	4.93106
11020	luni	7	Liguria	8321	15	11.3486	3.6514	32.175	36	34.7926	1.20738	3.47023	54	57.9559	-3.95594	-6.82577
11021	pignone	7	Liguria	542	1	1.15761	-0.157609	-13.615	1	3.59433	-2.59433	-72.1784	5	5.92985	-0.929846	-15.6808
11022	portovenere	7	Liguria	3420	8	6.17565	1.82435	29.5411	19	18.9113	0.08867	0.468859	32	33.526	-1.52597	-4.55162
11023	riccò del golfo di spezia	7	Liguria	3628	8	5.16709	2.83291	54.8259	18	15.4498	2.55021	16.5065	33	23.8639	9.13609	38.2841
11024	riomaggiore	7	Liguria	1429	4	3.09942	0.90058	29.0564	14	9.63974	4.36026	45.2321	26	15.4026	10.5974	68.8028
11025	rocchetta di vara	7	Liguria	685	4	1.56729	2.43271	155.218	9	4.96395	4.03605	81.3073	11	8.05598	2.94402	36.5446
11026	santo stefano di magra	7	Liguria	10011	26	11.7287	14.2713	121.678	50	34.999	15.001	42.8613	77	60.2276	16.7724	27.8483
11027	sarzana	7	Liguria	22148	48	31.8983	16.1017	50.4781	123	96.1758	26.8242	27.8908	190	159.798	30.2017	18.8999
11028	sesta godano	7	Liguria	1329	3	3.30169	-0.301694	-9.13753	10	10.3	-0.29998	-2.91244	19	16.9284	2.07156	12.2371
11029	varese ligure	7	Liguria	1882	6	4.54003	1.45997	32.1576	20	14.3149	5.68505	39.7141	32	22.681	9.31904	41.0875
11030	vernazza	7	Liguria	779	1	2.02678	-1.02678	-50.6607	6	6.36928	-0.369282	-5.79786	13	10.1267	2.87332	28.3737
11031	vezzano ligure	7	Liguria	7309	13	11.3588	1.64123	14.449	35	34.7373	0.26265	0.7561	64	57.2556	6.74438	11.7794
11032	zignago	7	Liguria	497	1	1.16445	-0.16445	-14.1225	2	3.5492	-1.5492	-43.6493	2	5.69126	-3.69126	-64.8584
12001	agra	3	Lombardy	408	0	0.718009	-0.718009	-100	1	2.14902	-1.14902	-53.4672	2	3.72178	-1.72178	-46.2623
12002	albizzate	3	Lombardy	5237	9	6.81361	2.18639	32.0885	31	20.3605	10.6395	52.2558	37	34.2013	2.7987	8.18301
12003	angera	3	Lombardy	5497	5	9.68926	-4.68926	-48.3965	17	27.1953	-10.1953	-37.4892	35	45.6946	-10.6946	-23.4045
12004	arcisate	3	Lombardy	10089	22	10.8131	11.1869	103.458	45	33.7352	11.2648	33.3917	69	57.5065	11.4935	19.9865
12005	arsago seprio	3	Lombardy	4835	2	5.44224	-3.44224	-63.2504	10	16.6613	-6.66134	-39.9808	18	27.0328	-9.03277	-33.4141
12006	azzate	3	Lombardy	4691	7	5.61587	1.38413	24.6468	20	17.0876	2.91238	17.0438	31	26.5845	4.41551	16.6093
12007	azzio	3	Lombardy	763	1	0.867396	0.132604	15.2876	3	2.69003	0.309965	11.5227	6	4.75479	1.24521	26.1885
12008	barasso	3	Lombardy	1683	5	2.87453	2.12547	73.9412	12	8.9531	3.0469	34.0317	20	15.2549	4.74514	31.1057
12009	bardello	3	Lombardy	1616	1	2.11509	-1.11509	-52.7207	8	6.52618	1.47382	22.5832	11	10.8433	0.1567	1.44516
12010	bedero valcuvia	3	Lombardy	659	0	0.638675	-0.638675	-100	1	2.1347	-1.1347	-53.1551	2	3.73646	-1.73646	-46.4735
12011	besano	3	Lombardy	2549	13	3.59965	9.40035	261.146	30	10.5234	19.4766	185.079	37	18.3381	18.6619	101.766
12012	besnate	3	Lombardy	5557	12	6.20364	5.79636	93.4348	26	19.6686	6.33137	32.1902	37	32.9814	4.01856	12.1843
12013	besozzo	3	Lombardy	8967	14	10.7091	3.29085	30.7294	32	32.6511	-0.65109	-1.99409	56	55.2962	0.7038	1.27278
12014	biandronno	3	Lombardy	3287	6	4.08818	1.91182	46.7647	18	13.025	4.97505	38.1963	29	22.2974	6.70263	30.0602
12015	bisuschio	3	Lombardy	4389	3	5.25925	-2.25925	-42.9576	15	15.9525	-0.95245	-5.97057	24	26.5247	-2.52466	-9.51818
12016	bodio lomnago	3	Lombardy	2215	3	3.32079	-0.320787	-9.65998	13	10.1956	2.80436	27.5054	26	17.3923	8.60771	49.4915
12017	brebbia	3	Lombardy	3208	5	4.38976	0.610241	13.9015	15	13.7253	1.27471	9.28727	29	22.6012	6.39876	28.3116
12018	bregano	3	Lombardy	862	1	0.926477	0.073523	7.93576	3	2.88075	0.119246	4.1394	7	5.01492	1.98508	39.5836
12019	brenta	3	Lombardy	1723	3	1.88911	1.11089	58.805	5	5.81664	-0.816643	-14.0398	10	10.1525	-0.15248	-1.50191
12020	brezzo di bedero	3	Lombardy	1236	2	1.45174	0.548262	37.7659	4	4.34971	-0.34971	-8.03986	6	7.05264	-1.05264	-14.9254
12021	brinzio	3	Lombardy	799	0	1.18122	-1.18122	-100	2	3.59795	-1.59795	-44.4128	6	5.96006	0.039938	0.670101
12022	brissago-valtravaglia	3	Lombardy	1240	0	1.30793	-1.30793	-100	3	4.00448	-1.00448	-25.084	7	6.60949	0.390508	5.90828
12023	brunello	3	Lombardy	937	1	1.02688	-0.026879	-2.61751	2	3.15861	-1.15861	-36.681	3	5.51859	-2.51859	-45.6383
12024	brusimpiano	3	Lombardy	1179	3	1.35385	1.64615	121.59	8	4.22533	3.77467	89.3342	11	7.53252	3.46748	46.0336
12025	buguggiate	3	Lombardy	3127	4	4.3228	-0.322801	-7.46741	14	13.1301	0.86994	6.62556	23	21.0439	1.95605	9.29507
12026	busto arsizio	3	Lombardy	83909	143	103.578	39.4216	38.0597	436	318.938	117.062	36.7037	641	524.317	116.683	6.99642
12027	cadegliano-viconago	3	Lombardy	2212	7	2.98474	4.01526	134.526	14	9.02871	4.97129	55.0609	20	16.2862	3.71375	22.803
12029	cairate	3	Lombardy	7704	11	9.61676	1.38324	14.3836	32	27.4249	4.5751	16.6823	46	46.8607	-0.86069	-1.83669
12030	cantello	3	Lombardy	4764	7	6.52099	0.47901	7.34566	23	19.5892	3.41084	17.4119	40	34.7415	5.25851	15.1361
12031	caravate	3	Lombardy	2595	2	2.76348	-0.763475	-27.6274	9	8.69937	0.300631	3.45577	12	15.2372	-3.23723	-21.2455
12032	cardano al campo	3	Lombardy	14854	16	16.1137	-0.11374	-0.705845	51	51.4956	-0.49561	-0.962422	89	85.7604	3.23956	3.77746
12033	carnago	3	Lombardy	6682	8	7.38328	0.616719	8.35291	28	22.5621	5.43785	24.1016	39	37.8105	1.18954	3.14607
12034	caronno pertusella	3	Lombardy	18178	17	16.4533	0.54674	3.32299	61	52.1941	8.80589	16.8714	93	87.3217	5.67828	6.50271
12035	caronno varesino	3	Lombardy	4882	11	6.34427	4.65573	73.3849	24	19.2716	4.72839	24.5355	35	31.5242	3.47583	11.0259
12036	casale litta	3	Lombardy	2719	3	3.2562	-0.256197	-7.86799	10	9.97711	0.022891	0.229422	16	16.6036	-0.6036	-3.63538
12037	casalzuigno	3	Lombardy	1384	3	1.80503	1.19497	66.2027	8	5.52542	2.47458	44.7853	13	9.90572	3.09428	31.2373
12038	casciago	3	Lombardy	3705	6	5.67455	0.325448	5.73522	16	17.2116	-1.2116	-7.03946	19	29.5568	-10.5568	-35.717
12039	casorate sempione	3	Lombardy	5714	9	6.81505	2.18495	32.0607	31	20.778	10.222	49.196	43	35.3988	7.60117	21.4729
12040	cassano magnago	3	Lombardy	21801	40	24.802	15.198	61.2775	98	77.6766	20.3234	26.1641	138	130.381	7.6185	5.84324
12041	cassano valcuvia	3	Lombardy	662	0	0.682643	-0.682643	-100	0	2.21601	-2.21601	-100	2	3.96437	-1.96437	-49.5506
12042	castellanza	3	Lombardy	14438	19	20.4021	-1.4021	-6.87233	68	62.8204	5.1796	8.2451	98	105.275	-7.2746	-6.91008
12043	castello cabiaglio	3	Lombardy	559	0	0.703921	-0.703921	-100	2	2.08503	-0.085034	-4.07832	2	3.4588	-1.4588	-42.1765
12044	castelseprio	3	Lombardy	1305	1	1.62397	-0.623968	-38.4224	2	5.07423	-3.07423	-60.5852	9	8.77619	0.223811	2.55021
12045	castelveccana	3	Lombardy	1961	1	2.8701	-1.8701	-65.158	13	8.69493	4.30507	49.5124	20	15.7534	4.24659	26.9567
12046	castiglione olona	3	Lombardy	7697	11	9.91968	1.08032	10.8907	29	29.041	-0.04101	-0.14122	42	49.0562	-7.05622	-14.384
12047	castronno	3	Lombardy	5106	5	5.29842	-0.298423	-5.63231	15	16.4336	-1.43355	-8.72333	25	28.5913	-3.59127	-12.5607
12048	cavaria con premezzo	3	Lombardy	5768	5	6.41273	-1.41273	-22.03	16	18.6021	-2.60213	-13.9884	25	30.5658	-5.56583	-18.2093
12049	cazzago brabbia	3	Lombardy	817	0	1.04077	-1.04077	-100	3	3.11353	-0.113527	-3.64624	5	5.32475	-0.324747	-6.09883
12050	cislago	3	Lombardy	10429	7	11.0411	-4.04108	-36.6004	42	34.2216	7.77839	22.7294	66	56.7073	9.29266	16.3871
12051	cittiglio	3	Lombardy	3832	5	5.3541	-0.354102	-6.61366	19	16.5905	2.40946	14.5231	27	26.7477	0.25233	0.943383
12052	clivio	3	Lombardy	1943	1	2.52777	-1.52777	-60.4395	8	7.67679	0.323206	4.21019	11	12.934	-1.93396	-14.9526
12053	cocquio-trevisago	3	Lombardy	4699	8	6.66825	1.33175	19.9715	24	20.0888	3.91118	19.4694	38	36.0134	1.98657	5.51619
12054	comabbio	3	Lombardy	1209	0	1.26391	-1.26391	-100	2	3.95427	-1.95427	-49.4218	6	6.90557	-0.905568	-13.1136
12055	comerio	3	Lombardy	2931	7	3.93305	3.06695	77.9791	12	11.8038	0.19622	1.66235	16	20.1401	-4.14013	-20.5566
12056	cremenaga	3	Lombardy	785	0	0.875018	-0.875018	-100	5	2.67614	2.32386	86.8362	6	4.55413	1.44587	31.7487
12057	crosio della valle	3	Lombardy	609	1	0.87506	0.12494	14.2778	3	2.74685	0.25315	9.21601	5	4.81549	0.184506	3.83152
12058	cuasso al monte	3	Lombardy	3611	1	3.98625	-2.98625	-74.9138	23	11.9991	11.0009	91.6805	27	20.4551	6.54493	31.9966
12059	cugliate-fabiasco	3	Lombardy	3099	7	3.08866	3.91134	126.636	12	9.33286	2.66714	28.5779	16	17.2361	-1.23606	-7.17136
12060	cunardo	3	Lombardy	2991	3	3.48703	-0.487028	-13.9669	11	10.5355	0.46451	4.40897	17	16.7788	0.22122	1.31842
12061	curiglia con monteviasco	3	Lombardy	165	0	0.301262	-0.301262	-100	0	0.93938	-0.93938	-100	0	1.61624	-1.61624	-100
12062	cuveglio	3	Lombardy	3341	2	3.90197	-1.90197	-48.7439	12	11.8596	0.14039	1.18373	21	19.3911	1.60887	8.29694
12063	cuvio	3	Lombardy	1673	0	2.453	-2.453	-100	7	7.45471	-0.454708	-6.09962	14	12.6628	1.33716	10.5597
12064	daverio	3	Lombardy	3035	3	3.38637	-0.386371	-11.4096	13	10.8305	2.16948	20.0312	17	16.7899	0.21013	1.25155
12065	dumenza	3	Lombardy	1490	2	1.63149	0.368507	22.5871	7	5.0576	1.9424	38.4054	12	8.62074	3.37926	39.1992
12066	duno	3	Lombardy	124	0	0.177467	-0.177467	-100	0	0.475885	-0.475885	-100	1	0.763155	0.236845	31.0349
12067	fagnano olona	3	Lombardy	12479	16	14.247	1.75305	12.3048	49	44.1	4.89997	11.111	72	73.1619	-1.16187	-1.58809
12068	ferno	3	Lombardy	6789	5	7.3531	-2.3531	-32.0015	29	22.5777	6.42233	28.4455	49	38.0476	10.9524	28.7861
12069	ferrera di varese	3	Lombardy	699	0	0.71877	-0.71877	-100	2	2.16427	-0.164269	-7.59005	2	3.62092	-1.62092	-44.7654
12070	gallarate	3	Lombardy	53934	92	62.5544	29.4456	47.0719	260	201.854	58.1457	28.8058	363	317.389	45.6106	3.65815
12071	galliate lombardo	3	Lombardy	996	0	1.06149	-1.06149	-100	3	3.32879	-0.328788	-9.87711	7	5.70812	1.29188	22.6324
12072	gavirate	3	Lombardy	9291	17	14.0119	2.9881	21.3255	49	41.3205	7.67948	18.5852	86	66.2899	19.7101	29.7332
12073	gazzada schianno	3	Lombardy	4626	3	6.21244	-3.21244	-51.7098	15	19.124	-4.12403	-21.5646	24	28.3351	-4.33506	-15.2993
12074	gemonio	3	Lombardy	2882	3	3.64895	-0.648954	-17.7846	10	10.8665	-0.86647	-7.97377	16	17.2233	-1.22332	-7.1027
12075	gerenzano	3	Lombardy	10891	11	10.5482	0.45181	4.28334	39	33.4302	5.56979	16.661	62	56.8358	5.16423	9.08622
12076	germignaga	3	Lombardy	3897	9	4.85487	4.14513	85.3809	15	14.6745	0.32551	2.21822	23	24.6989	-1.69888	-6.87835
12077	golasecca	3	Lombardy	2635	3	2.79364	0.206358	7.3867	13	8.94271	4.05729	45.3698	22	15.698	6.30199	40.1452
12078	gorla maggiore	3	Lombardy	4947	7	5.93599	1.06401	17.9247	20	18.4691	1.53091	8.28907	28	29.2799	-1.2799	-4.37125
12079	gorla minore	3	Lombardy	8311	13	9.03755	3.96245	43.8443	43	28.2529	14.7471	52.1969	75	45.9405	29.0595	63.2545
12080	gornate olona	3	Lombardy	2171	3	2.27887	0.721133	31.6443	4	6.97574	-2.97574	-42.6584	8	12.0597	-4.0597	-33.6634
12081	grantola	3	Lombardy	1255	1	1.12595	-0.125953	-11.1864	5	3.59249	1.40751	39.1793	7	6.99376	0.006242	0.0892567
12082	inarzo	3	Lombardy	1066	2	1.10442	0.895575	81.0897	4	3.42882	0.571175	16.658	6	5.91785	0.082148	1.38813
12083	induno olona	3	Lombardy	10450	17	12.6618	4.33819	34.262	38	38.1291	-0.12912	-0.338644	56	62.9917	-6.99172	-11.0994
12084	ispra	3	Lombardy	5298	10	8.55248	1.44752	16.9252	36	24.0677	11.9323	49.5784	60	41.6225	18.3775	44.1529
12085	jerago con orago	3	Lombardy	5258	7	5.82736	1.17264	20.1231	21	17.8639	3.13614	17.5558	25	29.4657	-4.46568	-15.1555
12086	lavena ponte tresa	3	Lombardy	6035	8	7.17553	0.824473	11.4901	19	20.4033	-1.40331	-6.87784	40	33.1591	6.84087	20.6304
12087	laveno-mombello	3	Lombardy	8645	11	15.0034	-4.00338	-26.6832	99	48.1198	50.8802	105.737	133	79.9153	53.0847	66.4263
12088	leggiuno	3	Lombardy	3738	6	5.03151	0.968491	19.2485	17	15.8639	1.13614	7.16179	35	27.3011	7.6989	28.1999
12089	lonate ceppino	3	Lombardy	5054	10	4.78033	5.21967	109.191	22	15.5123	6.48765	41.8225	32	24.3	7.70003	31.6874
12090	lonate pozzolo	3	Lombardy	11671	23	13.5578	9.44225	69.6446	67	42.9095	24.0905	56.1427	97	71.375	25.625	35.9019
12091	lozza	3	Lombardy	1258	1	1.34161	-0.341606	-25.4625	5	4.14587	0.854128	20.6019	8	7.85196	0.148044	1.88544
12092	luino	3	Lombardy	14575	27	21.3383	5.6617	26.533	77	63.4034	13.5966	21.4447	119	107.445	11.5553	10.7547
12093	luvinate	3	Lombardy	1340	2	1.88742	0.112578	5.96464	6	5.77667	0.223335	3.86616	9	9.60566	-0.605658	-6.30521
12095	malgesso	3	Lombardy	1270	0	1.33329	-1.33329	-100	6	4.22667	1.77333	41.9556	9	7.61781	1.38219	18.1441
12096	malnate	3	Lombardy	16723	24	19.2728	4.72719	24.5278	108	61.4542	46.5458	75.7408	152	103.169	48.8314	47.3316
12097	marchirolo	3	Lombardy	3597	3	3.85201	-0.85201	-22.1186	17	11.4624	5.53756	48.3104	28	18.9697	9.03034	47.6041
12098	marnate	3	Lombardy	8024	4	8.61189	-4.61189	-53.5526	35	24.6865	10.3135	41.7777	49	40.4524	8.54764	21.1302
12099	marzio	3	Lombardy	316	0	0.553805	-0.553805	-100	2	1.6838	0.316197	18.7787	2	2.81002	-0.810017	-28.8261
12100	masciago primo	3	Lombardy	303	2	0.299522	1.70048	567.731	2	0.909382	1.09062	119.93	2	1.77698	0.223018	12.5504
12101	mercallo	3	Lombardy	1836	3	2.19517	0.804826	36.6634	7	6.70828	0.291718	4.34863	10	11.8605	-1.86054	-15.6868
12102	mesenzana	3	Lombardy	1613	2	1.51401	0.485987	32.0992	5	4.65176	0.348237	7.48613	9	7.81235	1.18765	15.2023
12103	montegrino valtravaglia	3	Lombardy	1499	3	1.70054	1.29946	76.4141	7	5.15505	1.84495	35.7891	13	8.78795	4.21205	47.9298
12104	monvalle	3	Lombardy	1933	0	1.97665	-1.97665	-100	2	6.23559	-4.23559	-67.926	11	10.6776	0.32236	3.01904
12105	morazzone	3	Lombardy	4275	8	5.40473	2.59527	48.0185	16	16.7472	-0.74716	-4.4614	24	27.2442	-3.24417	-11.9078
12106	mornago	3	Lombardy	4968	4	5.31949	-1.31949	-24.8047	11	16.5533	-5.55327	-33.5479	22	26.5232	-4.52324	-17.0539
12107	oggiona con santo stefano	3	Lombardy	4319	5	4.52501	0.474992	10.4971	14	13.8809	0.11913	0.858231	27	22.6086	4.39142	19.4237
12108	olgiate olona	3	Lombardy	12612	16	13.5643	2.43574	17.957	58	43.087	14.913	34.6114	86	72.2209	13.7791	19.079
12109	origgio	3	Lombardy	7938	8	8.28289	-0.282888	-3.41533	32	26.163	5.83699	22.3101	51	44.0751	6.92487	15.7115
12110	orino	3	Lombardy	821	2	1.19453	0.805469	67.4297	4	3.55912	0.440876	12.3872	5	6.38469	-1.38469	-21.6876
12113	porto ceresio	3	Lombardy	2941	11	4.50501	6.49499	144.173	24	13.4912	10.5088	77.8942	33	23.0669	9.93311	43.0622
12114	porto valtravaglia	3	Lombardy	2330	0	3.90565	-3.90565	-100	11	11.8255	-0.82555	-6.98106	20	20.0397	-0.03965	-0.197863
12115	rancio valcuvia	3	Lombardy	930	1	0.904567	0.0954327	10.5501	4	2.823	1.177	41.6931	7	4.76958	2.23042	46.7634
12116	ranco	3	Lombardy	1310	1	1.71468	-0.714678	-41.68	4	5.12966	-1.12966	-22.0221	7	8.99472	-1.99472	-22.1765
12117	saltrio	3	Lombardy	3083	5	3.90645	1.09355	27.9935	15	11.8907	3.10931	26.1491	19	19.485	-0.48498	-2.48897
12118	samarate	3	Lombardy	16174	28	18.6218	9.37823	50.3616	73	57.4981	15.5019	26.9606	110	97.9013	12.0987	12.3581
12119	saronno	3	Lombardy	39332	61	48.7317	12.2683	25.1752	197	157.329	39.6711	25.2154	301	263.41	37.5904	14.2707
12120	sesto calende	3	Lombardy	11150	16	14.4474	1.55261	10.7467	53	44.0639	8.93607	20.2798	87	74.3098	12.6902	17.0775
12121	solbiate arno	3	Lombardy	4081	5	4.75177	0.248233	5.22403	12	14.4984	-2.49837	-17.2321	21	23.48	-2.48	-10.5622
12122	solbiate olona	3	Lombardy	5433	7	5.68173	1.31827	23.202	21	18.1303	2.86968	15.8281	35	30.4337	4.5663	15.0041
12123	somma lombardo	3	Lombardy	18026	28	22.3628	5.63717	25.2078	78	68.1898	9.8102	14.3866	123	113.153	9.8472	8.70254
12124	sumirago	3	Lombardy	6095	9	7.30857	1.69143	23.1431	28	23.1257	4.87427	21.0773	40	38.9043	1.09571	2.81642
12125	taino	3	Lombardy	3676	3	4.82405	-1.82405	-37.8116	12	14.5411	-2.54114	-17.4755	16	24.3209	-8.32088	-34.2129
12126	ternate	3	Lombardy	2592	3	2.88835	0.111648	3.86546	9	8.95194	0.048057	0.536827	15	14.2909	0.70907	4.96171
12127	tradate	3	Lombardy	19087	25	22.3811	2.61892	11.7015	94	69.7915	24.2085	34.6869	137	117.962	19.0383	16.1394
12128	travedona-monate	3	Lombardy	4079	4	4.97215	-0.972145	-19.5518	14	15.2057	-1.20571	-7.9293	21	26.1607	-5.16074	-19.727
12129	tronzano lago maggiore	3	Lombardy	227	0	0.33336	-0.33336	-100	2	1.04406	0.955937	91.5594	2	1.73125	0.268752	15.5236
12130	uboldo	3	Lombardy	10709	14	11.3908	2.60919	22.9061	54	34.8032	19.1968	55.1583	77	58.655	18.345	31.2761
12131	valganna	3	Lombardy	1591	2	1.82973	0.170266	9.3055	5	5.51678	-0.516783	-9.36747	6	9.1489	-3.1489	-34.4183
12132	varano borghi	3	Lombardy	2453	2	3.35242	-1.35242	-40.3415	7	10.3301	-3.33012	-32.237	11	16.7812	-5.78117	-34.4504
12133	varese	3	Lombardy	80645	143	113.261	29.7386	26.2567	417	352.363	64.6375	18.344	665	572.807	92.1929	-6.42574
12134	vedano olona	3	Lombardy	7426	10	9.84589	0.154112	1.56524	45	31.5617	13.4383	42.5778	70	53.2891	16.7109	31.359
12136	venegono inferiore	3	Lombardy	6093	6	7.40398	-1.40398	-18.9626	17	22.3148	-5.31485	-23.8175	28	37.4475	-9.44751	-25.2287
12137	venegono superiore	3	Lombardy	7434	11	8.32372	2.67628	32.1525	26	25.429	0.57105	2.24567	44	41.8899	2.11012	5.0373
12138	vergiate	3	Lombardy	8718	14	12.3009	1.6991	13.8128	35	36.2241	-1.2241	-3.37925	55	60.0297	-5.02967	-8.37865
12139	viggiù	3	Lombardy	5230	12	7.67209	4.32791	56.4111	42	25.4448	16.5552	65.0632	57	39.6541	17.3459	43.743
12140	vizzola ticino	3	Lombardy	572	0	0.665653	-0.665653	-100	4	2.0472	1.9528	95.3892	4	3.47971	0.520289	14.9521
12141	sangiano	3	Lombardy	1490	4	1.6996	2.3004	135.35	11	5.27589	5.72411	108.496	14	8.8018	5.1982	59.0584
12142	maccagno con pino e veddasca	3	Lombardy	2580	5	4.47891	0.521091	11.6343	16	13.5132	2.48678	18.4026	24	22.7566	1.24339	5.46385
12143	cadrezzate con osmate	3	Lombardy	2672	3	2.91706	0.08294	2.84328	8	8.84768	-0.847675	-9.58077	10	14.7306	-4.73058	-32.114
13003	albavilla	3	Lombardy	6400	10	8.08785	1.91215	23.6422	32	24.9356	7.06442	28.3307	43	40.8874	2.11256	5.16677
13004	albese con cassano	3	Lombardy	4222	6	6.71358	-0.71358	-10.6289	34	20.7876	13.2124	63.5593	47	34.1917	12.8083	37.4603
13005	albiolo	3	Lombardy	2730	2	2.80676	-0.806761	-28.7435	7	8.43216	-1.43216	-16.9845	12	13.8267	-1.82666	-13.2111
13006	alserio	3	Lombardy	1294	1	1.0394	-0.039404	-3.79099	2	3.30053	-1.30053	-39.4037	4	6.20256	-2.20256	-35.5105
13007	alzate brianza	3	Lombardy	4900	8	4.9591	3.0409	61.3195	19	15.3574	3.64257	23.7186	28	25.2985	2.70151	10.6785
13009	anzano del parco	3	Lombardy	1835	2	1.90793	0.092068	4.82554	8	5.95047	2.04953	34.4432	10	9.80717	0.192828	1.96619
13010	appiano gentile	3	Lombardy	7767	13	10.6671	2.33292	21.8703	42	31.601	10.399	32.9073	72	53.0015	18.9985	35.8453
13011	argegno	3	Lombardy	679	2	1.01123	0.98877	97.7789	2	2.95328	-0.953279	-32.2787	5	4.90986	0.090138	1.83587
13012	arosio	3	Lombardy	5163	16	7.57922	8.42078	111.103	48	20.8825	27.1175	129.857	65	36.4213	28.5787	78.4669
13013	asso	3	Lombardy	3572	7	4.57555	2.42445	52.9871	21	14.102	6.89801	48.9151	30	23.133	6.86702	29.685
13015	barni	3	Lombardy	582	0	0.701561	-0.701561	-100	1	2.17488	-1.17488	-54.0205	3	3.5145	-0.514502	-14.6394
13021	bene lario	3	Lombardy	329	1	0.367639	0.632361	172.006	2	1.12481	0.875186	77.8072	2	1.94884	0.051162	2.62526
13022	beregazzo con figliaro	3	Lombardy	2780	4	3.44921	0.550789	15.9686	18	10.3408	7.65924	74.0685	26	16.6866	9.31341	55.8137
13023	binago	3	Lombardy	4792	5	5.36981	-0.369805	-6.88674	17	16.1844	0.81556	5.03913	26	26.2352	-0.23521	-0.896545
13024	bizzarone	3	Lombardy	1722	1	1.85916	-0.859158	-46.2122	5	5.47214	-0.47214	-8.62808	10	9.28581	0.714188	7.69118
13025	blessagno	3	Lombardy	286	1	0.389376	0.610624	156.821	2	1.15011	0.849892	73.8968	3	1.99948	1.00052	50.0392
13026	blevio	3	Lombardy	1217	2	1.62785	0.37215	22.8614	5	4.93425	0.065747	1.33246	5	8.10551	-3.10551	-38.3135
13028	bregnano	3	Lombardy	6579	8	6.15609	1.84391	29.9527	16	18.9386	-2.93863	-15.5166	30	31.7408	-1.74076	-5.48431
13029	brenna	3	Lombardy	2180	3	2.06348	0.936524	45.3858	13	6.51387	6.48613	99.5741	20	11.3264	8.67364	76.5793
13030	brienno	3	Lombardy	330	0	0.578867	-0.578867	-100	0	1.7228	-1.7228	-100	0	2.96405	-2.96405	-100
13032	brunate	3	Lombardy	1685	4	1.92189	2.07811	108.129	8	5.76164	2.23836	38.8493	14	10.0474	3.95261	39.3396
13034	bulgarograsso	3	Lombardy	4081	6	3.77057	2.22943	59.1271	12	11.3221	0.67795	5.98789	19	19.8023	-0.8023	-4.05156
13035	cabiate	3	Lombardy	7524	7	7.64687	-0.64687	-8.45927	27	23.1216	3.87839	16.7739	48	38.7023	9.29769	24.0236
13036	cadorago	3	Lombardy	8013	8	7.68745	0.312554	4.06577	29	23.9644	5.03563	21.013	44	39.0631	4.93692	12.6383
13037	caglio	3	Lombardy	494	0	0.651655	-0.651655	-100	2	2.02982	-0.029823	-1.46927	4	3.60131	0.39869	11.0707
13040	campione d'italia	3	Lombardy	2003	2	2.91938	-0.919382	-31.4923	12	9.00529	2.99471	33.255	17	18.1464	-1.14639	-6.31743
13041	cantù	3	Lombardy	40031	60	47.0933	12.9067	27.4066	214	145.874	68.1262	46.7021	320	243.761	76.2393	31.2763
13042	canzo	3	Lombardy	5188	14	7.42358	6.57642	88.5883	26	23.0535	2.94648	12.781	46	37.7295	8.27053	21.9206
13043	capiago intimiano	3	Lombardy	5573	14	7.02283	6.97717	99.3497	28	21.557	6.44305	29.8885	45	36.2166	8.78336	24.2523
13044	carate urio	3	Lombardy	1144	1	1.73558	-0.735582	-42.3825	5	5.26095	-0.260945	-4.96005	10	8.90973	1.09027	12.2368
13045	carbonate	3	Lombardy	2956	5	3.14072	1.85928	59.1994	17	9.79296	7.20704	73.5941	22	16.4871	5.51293	33.4379
13046	carimate	3	Lombardy	4491	5	4.83487	0.165134	3.41549	16	14.6985	1.30145	8.85426	27	23.2263	3.77375	16.2478
13047	carlazzo	3	Lombardy	3187	5	3.55979	1.44021	40.4577	17	10.8403	6.15967	56.8218	25	18.1322	6.86779	37.8762
13048	carugo	3	Lombardy	6649	6	6.15188	-0.151884	-2.4689	25	19.9825	5.01751	25.1095	38	31.9127	6.08725	19.0747
13052	caslino d'erba	3	Lombardy	1665	1	2.04574	-1.04574	-51.118	8	6.27856	1.72144	27.4178	12	10.8676	1.13239	10.4198
13053	casnate con bernate	3	Lombardy	4984	12	5.2895	6.7105	126.865	23	16.4269	6.5731	40.0143	35	26.0539	8.94611	34.337
13055	cassina rizzardi	3	Lombardy	3373	4	3.35278	0.647216	19.3038	13	10.2262	2.77381	27.1245	20	16.9077	3.09227	18.2891
13058	castelmarte	3	Lombardy	1257	2	1.03668	0.963318	92.9233	4	3.26853	0.731474	22.3793	5	6.21846	-1.21846	-19.5942
13059	castelnuovo bozzente	3	Lombardy	907	0	1.12382	-1.12382	-100	3	3.31735	-0.317353	-9.56647	4	5.95416	-1.95416	-32.82
13062	cavargna	3	Lombardy	203	1	0.406624	0.593376	145.927	2	1.21951	0.780485	63.9997	3	2.40566	0.594339	24.7059
13063	cerano d'intelvi	3	Lombardy	545	0	0.699361	-0.699361	-100	4	2.10382	1.89618	90.1305	5	3.39762	1.60238	47.1618
13064	cermenate	3	Lombardy	9265	21	10.3407	10.6593	103.081	42	30.9851	11.0149	35.5489	60	51.2722	8.72781	17.0225
13065	cernobbio	3	Lombardy	6653	13	10.4723	2.52768	24.1368	43	32.0966	10.9034	33.9706	63	54.3675	8.63248	15.878
13068	cirimido	3	Lombardy	2135	3	2.6934	0.306605	11.3836	7	8.15212	-1.15212	-14.1328	12	12.9229	-0.92287	-7.14134
13071	claino con osteno	3	Lombardy	568	0	0.94455	-0.94455	-100	2	2.80898	-0.808979	-28.7997	3	4.79249	-1.79249	-37.4021
13074	colonno	3	Lombardy	499	3	0.839148	2.16085	257.506	8	2.4921	5.5079	221.015	9	4.7136	4.2864	90.9369
13075	como	3	Lombardy	85915	162	114.214	47.7864	41.8395	478	350.926	127.074	36.2109	701	564.215	136.785	11.4824
13077	corrido	3	Lombardy	825	3	0.736313	2.26369	307.435	5	2.33324	2.66676	114.294	8	4.09183	3.90817	95.5114
13083	cremia	3	Lombardy	674	1	1.01797	-0.017971	-1.76535	2	3.12149	-1.12149	-35.928	3	5.17797	-2.17797	-42.0622
13084	cucciago	3	Lombardy	3495	1	4.06464	-3.06464	-75.3975	16	12.3059	3.69411	30.0191	22	18.5819	3.41808	18.3946
13085	cusino	3	Lombardy	224	0	0.528743	-0.528743	-100	3	1.62099	1.37901	85.0718	6	2.73385	3.26615	119.471
13087	dizzasco	3	Lombardy	607	5	1.13116	3.86884	342.024	13	3.42865	9.57135	279.158	14	5.506	8.494	154.268
13089	domaso	3	Lombardy	1482	0	2.27833	-2.27833	-100	6	6.90777	-0.907774	-13.1413	11	12.0824	-1.0824	-8.95849
13090	dongo	3	Lombardy	3289	13	5.36634	7.63366	142.251	27	16.3028	10.6972	65.6154	42	27.7167	14.2833	51.5333
13092	dosso del liro	3	Lombardy	248	0	0.486488	-0.486488	-100	0	1.4718	-1.4718	-100	2	2.48422	-0.484219	-19.4918
13095	erba	3	Lombardy	16335	33	23.1895	9.81046	42.3055	136	72.6782	63.3218	87.1262	181	119.686	61.3139	51.229
13097	eupilio	3	Lombardy	2618	5	3.48093	1.51907	43.6396	11	10.463	0.53702	5.13253	12	17.4028	-5.4028	-31.0456
13098	faggeto lario	3	Lombardy	1162	2	1.72787	0.272126	15.7492	2	5.19076	-3.19076	-61.47	5	8.5367	-3.5367	-41.4294
13099	faloppio	3	Lombardy	4780	6	4.96918	1.03082	20.7442	17	14.6567	2.34329	15.9878	27	24.5364	2.46361	10.0406
13100	fenegrò	3	Lombardy	3227	3	3.33743	-0.337425	-10.1103	14	10.2096	3.79041	37.126	18	16.3391	1.6609	10.1652
13101	figino serenza	3	Lombardy	5108	12	5.36395	6.63605	123.716	20	16.952	3.048	17.9801	28	28.0666	-0.0666	-0.237304
13102	fino mornasco	3	Lombardy	9850	15	10.7121	4.28792	40.0288	44	32.125	11.875	36.9649	67	52.109	14.891	28.5766
13106	garzeno	3	Lombardy	708	3	1.53611	1.46389	95.2992	9	4.7473	4.2527	89.5816	12	7.54969	4.45031	58.9469
13107	gera lario	3	Lombardy	1035	4	1.1916	2.8084	235.684	6	3.78433	2.21567	58.5486	8	6.08738	1.91262	31.4195
13110	grandate	3	Lombardy	2852	8	4.02295	3.97705	98.8589	11	12.3851	-1.38507	-11.1834	22	19.0188	2.98117	15.6748
13111	grandola ed uniti	3	Lombardy	1325	1	1.7281	-0.728096	-42.1328	3	5.25023	-2.25023	-42.8597	12	8.88645	3.11355	35.037
13113	griante	3	Lombardy	620	1	1.18091	-0.180914	-15.3198	4	3.5848	0.415195	11.5821	5	6.28993	-1.28993	-20.5078
13114	guanzate	3	Lombardy	5841	10	5.80159	4.19841	72.3665	22	17.5616	4.43845	25.2737	31	29.5276	1.47239	4.9865
13118	inverigo	3	Lombardy	9198	11	10.2496	0.7504	7.32124	31	30.6475	0.3525	1.15017	45	48.7711	-3.77115	-7.73234
13119	laglio	3	Lombardy	891	0	1.1314	-1.1314	-100	4	3.3611	0.638905	19.0088	6	5.84181	0.158192	2.70794
13120	laino	3	Lombardy	531	0	0.76605	-0.76605	-100	5	2.32084	2.67916	115.439	5	3.67866	1.32134	35.919
13121	lambrugo	3	Lombardy	2489	4	2.802	1.198	42.7553	6	8.55506	-2.55506	-29.8661	10	13.7847	-3.78472	-27.4559
13123	lasnigo	3	Lombardy	471	1	0.583986	0.416014	71.237	3	1.83386	1.16614	63.5897	5	3.06827	1.93173	62.9584
13126	lezzeno	3	Lombardy	2024	8	3.24624	4.75376	146.439	21	10.0289	10.9711	109.395	26	16.5785	9.42155	56.8301
13128	limido comasco	3	Lombardy	3898	5	2.60906	2.39094	91.6399	9	8.28023	0.719766	8.69257	14	14.9866	-0.98657	-6.58305
13129	lipomo	3	Lombardy	5977	13	7.13884	5.86116	82.1024	29	20.9389	8.06106	38.4979	42	35.2721	6.72789	19.0743
13130	livo	3	Lombardy	166	1	0.304958	0.695042	227.914	3	0.924417	2.07558	224.529	3	1.50642	1.49358	99.1475
13131	locate varesino	3	Lombardy	4337	6	4.64421	1.35579	29.193	15	14.2504	0.74959	5.26016	21	23.5526	-2.55262	-10.8379
13133	lomazzo	3	Lombardy	10091	13	10.9866	2.01343	18.3263	45	33.2632	11.7368	35.2848	68	54.0489	13.9511	25.812
13134	longone al segrino	3	Lombardy	1937	2	2.48512	-0.485117	-19.5209	5	7.36629	-2.36629	-32.1233	10	12.3846	-2.38462	-19.2547
13135	luisago	3	Lombardy	2767	6	3.34447	2.65553	79.4006	16	9.93679	6.06321	61.0177	21	15.3618	5.6382	36.7027
13136	lurago d'erba	3	Lombardy	5482	10	5.5262	4.4738	80.9561	25	17.1947	7.80528	45.3934	39	29.2613	9.73874	33.282
13137	lurago marinone	3	Lombardy	2596	4	2.57551	1.42449	55.3093	9	7.74264	1.25736	16.2394	14	13.3853	0.61473	4.59257
13138	lurate caccivio	3	Lombardy	9880	20	11.2685	8.73148	77.4856	48	34.3757	13.6243	39.6336	73	58.3052	14.6948	25.2032
13139	magreglio	3	Lombardy	652	2	0.808261	1.19174	147.445	4	2.51442	1.48558	59.0823	5	4.14817	0.851832	20.5351
13143	mariano comense	3	Lombardy	25353	47	26.1716	20.8284	79.5842	110	82.4304	27.5696	33.4458	176	140.035	35.965	25.6828
13144	maslianico	3	Lombardy	3269	10	4.77544	5.22456	109.405	19	14.6095	4.39046	30.052	26	24.2306	1.76941	7.3024
13145	menaggio	3	Lombardy	3124	11	5.1521	5.8479	113.505	23	15.7624	7.2376	45.9169	33	25.6604	7.33957	28.6027
13147	merone	3	Lombardy	4092	8	3.85465	4.14536	107.542	15	11.7411	3.25891	27.7565	21	19.612	1.38795	7.07703
13152	moltrasio	3	Lombardy	1596	4	2.70797	1.29203	47.712	15	8.21251	6.78749	82.6482	21	14.5966	6.40336	43.8687
13153	monguzzo	3	Lombardy	2378	1	2.08879	-1.08879	-52.1253	3	6.51254	-3.51254	-53.935	4	10.0741	-6.07413	-60.2944
13154	montano lucino	3	Lombardy	5340	4	5.44954	-1.44954	-26.5994	14	16.6938	-2.69375	-16.1363	25	27.8788	-2.87883	-10.3262
13155	montemezzo	3	Lombardy	221	1	0.397746	0.602254	151.417	1	1.16307	-0.16307	-14.0206	1	1.97727	-0.977268	-49.4252
13157	montorfano	3	Lombardy	2600	4	3.14631	0.853689	27.133	9	9.53737	-0.537374	-5.63439	19	15.8997	3.10032	19.4992
13159	mozzate	3	Lombardy	8789	13	8.69683	4.30317	49.4798	28	27.1174	0.88259	3.25471	47	44.4629	2.53709	5.70609
13160	musso	3	Lombardy	958	1	1.45766	-0.457665	-31.3971	2	4.39717	-2.39717	-54.5162	5	7.47456	-2.47456	-33.1065
13161	nesso	3	Lombardy	1202	2	2.06628	-0.066279	-3.20763	9	6.24818	2.75182	44.0421	13	10.372	2.62803	25.3378
13163	novedrate	3	Lombardy	2863	4	2.68444	1.31556	49.007	6	8.27149	-2.27149	-27.4617	10	14.423	-4.42298	-30.6662
13165	olgiate comasco	3	Lombardy	11810	19	14.552	4.44801	30.5663	60	44.0247	15.9753	36.2872	86	73.266	12.734	17.3806
13169	oltrona di san mamette	3	Lombardy	2404	0	2.69927	-2.69927	-100	7	8.10156	-1.10156	-13.5969	13	12.3797	0.62025	5.01023
13170	orsenigo	3	Lombardy	2703	4	2.58232	1.41768	54.8995	12	7.93712	4.06288	51.1883	16	13.5862	2.41375	17.7661
13178	peglio	3	Lombardy	186	0	0.24547	-0.24547	-100	0	0.766587	-0.766587	-100	2	1.33427	0.665731	49.8948
13183	pianello del lario	3	Lombardy	1062	5	2.0278	2.9722	146.573	11	6.41891	4.58109	71.3688	19	11.0924	7.90755	71.2876
13184	pigra	3	Lombardy	237	0	0.462771	-0.462771	-100	0	1.49711	-1.49711	-100	0	2.69194	-2.69194	-100
13185	plesio	3	Lombardy	834	0	1.69298	-1.69298	-100	2	4.97579	-2.97579	-59.8054	6	7.8107	-1.8107	-23.1823
13186	pognana lario	3	Lombardy	692	3	1.21166	1.78834	147.594	5	3.67833	1.32167	35.9311	7	6.26923	0.730773	11.6565
13187	ponna	3	Lombardy	233	1	0.519202	0.480798	92.6032	2	1.56444	0.435561	27.8414	2	2.77609	-0.776092	-27.9563
13188	ponte lambro	3	Lombardy	4364	6	5.45487	0.545132	9.99351	21	16.757	4.24303	25.321	31	27.0805	3.91954	14.4737
13189	porlezza	3	Lombardy	4947	10	5.73895	4.26105	74.248	33	17.4854	15.5146	88.7289	50	29.2434	20.7566	70.9786
13192	proserpio	3	Lombardy	944	0	1.13346	-1.13346	-100	4	3.4368	0.563197	16.3872	4	5.7799	-1.7799	-30.7947
13193	pusiano	3	Lombardy	1383	0	1.4629	-1.4629	-100	3	4.52947	-1.52947	-33.767	5	7.62111	-2.62111	-34.3927
13195	rezzago	3	Lombardy	305	0	0.494244	-0.494244	-100	2	1.41117	0.588828	41.7261	5	2.33298	2.66702	114.318
13197	rodero	3	Lombardy	1308	1	1.32846	-0.328459	-24.7248	4	4.07583	-0.075831	-1.8605	7	6.8703	0.129698	1.88781
13199	ronago	3	Lombardy	1715	4	1.57775	2.42225	153.525	10	4.79789	5.20211	108.425	12	8.56657	3.43343	40.0794
13201	rovellasca	3	Lombardy	7945	5	8.75627	-3.75627	-42.898	15	26.9216	-11.9216	-44.2826	25	43.6651	-18.6651	-42.746
13202	rovello porro	3	Lombardy	6231	4	7.2279	-3.2279	-44.6589	23	20.9336	2.06639	9.87115	37	35.8257	1.17435	3.27796
13203	sala comacina	3	Lombardy	508	9	1.38235	7.61765	551.066	24	4.43998	19.56	440.543	28	7.66998	20.33	265.059
13204	san bartolomeo val cavargna	3	Lombardy	991	2	1.32939	0.670614	50.4454	5	4.04228	0.957715	23.6924	9	6.64968	2.35032	35.3449
13206	san fermo della battaglia	3	Lombardy	7859	17	8.26511	8.73489	105.684	37	26.1739	10.8261	41.3621	51	45.6844	5.31557	11.6354
13207	san nazzaro val cavargna	3	Lombardy	290	1	0.402229	0.597771	148.615	2	1.22639	0.773605	63.0795	3	2.37194	0.62806	26.4787
13211	schignano	3	Lombardy	870	3	1.51471	1.48529	98.0579	10	4.58079	5.41921	118.303	13	7.61239	5.38761	70.7742
13212	senna comasco	3	Lombardy	3158	5	2.31521	2.68479	115.963	10	7.36424	2.63576	35.7914	16	12.7604	3.23964	25.3883
13216	sorico	3	Lombardy	1234	2	1.47437	0.525625	35.6507	8	4.48336	3.51664	78.4374	11	7.32658	3.67342	50.1383
13217	sormano	3	Lombardy	640	2	0.922201	1.0778	116.873	4	2.76736	1.23264	44.5421	8	4.65576	3.34424	71.8304
13218	stazzona	3	Lombardy	617	1	0.98519	0.01481	1.50326	3	2.9432	0.056803	1.92998	7	4.95725	2.04275	41.2074
13222	tavernerio	3	Lombardy	5755	9	6.82531	2.17469	31.862	27	20.9976	6.00244	28.5864	39	34.9514	4.04861	11.5835
13223	torno	3	Lombardy	1150	6	2.18113	3.81887	175.086	9	6.55506	2.44494	37.2986	13	10.5049	2.49512	23.752
13226	trezzone	3	Lombardy	232	0	0.254103	-0.254103	-100	0	0.79107	-0.79107	-100	1	1.54698	-0.546984	-35.3581
13227	turate	3	Lombardy	9541	13	10.797	2.20302	20.404	38	32.7308	5.26925	16.0988	67	51.9107	15.0893	29.0677
13228	uggiate-trevano	3	Lombardy	4940	8	5.91691	2.08309	35.2056	20	17.7042	2.29578	12.9674	32	29.9575	2.04255	6.81816
13229	valbrona	3	Lombardy	2665	3	3.34518	-0.345176	-10.3186	18	10.3065	7.69348	74.6467	29	17.5425	11.4575	65.3127
13232	valmorea	3	Lombardy	2687	4	3.36891	0.631092	18.7328	13	10.2554	2.7446	26.7625	17	16.1329	0.86709	5.37466
13233	val rezzo	3	Lombardy	162	0	0.209914	-0.209914	-100	1	0.569129	0.430871	75.7071	1	1.29864	-0.298639	-22.9963
13234	valsolda	3	Lombardy	1499	3	2.65538	0.344618	12.9781	9	7.98402	1.01598	12.7252	15	13.1434	1.85655	14.1253
13236	veleso	3	Lombardy	200	0	0.448879	-0.448879	-100	0	1.40845	-1.40845	-100	1	2.42027	-1.42027	-58.6822
13238	veniano	3	Lombardy	3064	3	2.6162	0.383802	14.6702	6	8.15667	-2.15667	-26.4406	10	14.5877	-4.58766	-31.4489
13239	vercana	3	Lombardy	756	0	1.06678	-1.06678	-100	4	3.20396	0.796039	24.8454	7	5.44931	1.55069	28.4566
13242	vertemate con minoprio	3	Lombardy	4176	6	4.78655	1.21345	25.3512	18	14.664	3.33595	22.7492	29	21.8205	7.17946	32.9023
13245	villa guardia	3	Lombardy	8038	11	9.69282	1.30718	13.4861	22	28.7265	-6.72655	-23.4158	46	47.8041	-1.80414	-3.77402
13246	zelbio	3	Lombardy	197	2	0.343049	1.65695	483.007	2	1.00161	0.998385	99.6776	5	1.8281	3.1719	173.508
13248	san siro	3	Lombardy	1752	7	3.29302	3.70698	112.571	13	9.8721	3.1279	31.6842	19	15.9447	3.05526	19.1615
13249	gravedona ed uniti	3	Lombardy	4153	8	7.2061	0.793902	11.0171	20	21.9362	-1.93616	-8.82633	36	35.38	0.61997	1.75233
13250	bellagio	3	Lombardy	3694	9	7.04084	1.95916	27.8256	43	21.8163	21.1837	97.0999	55	34.3565	20.6435	60.0862
13251	colverde	3	Lombardy	5482	6	4.90838	1.09162	22.2399	20	15.9055	4.09446	25.7423	28	26.353	1.64695	6.24955
13252	tremezzina	3	Lombardy	5123	18	6.97809	11.0219	157.95	38	21.7011	16.2989	75.1062	55	36.8979	18.1021	49.06
13253	alta valle intelvi	3	Lombardy	2949	4	4.34271	-0.342714	-7.89171	19	13.3049	5.69509	42.8044	27	20.3569	6.64306	32.6329
13254	centro valle intelvi	3	Lombardy	3598	5	4.82812	0.171885	3.56009	21	14.4308	6.5692	45.5221	29	22.3994	6.60059	29.4677
13255	solbiate con cagno	3	Lombardy	4721	11	5.59028	5.40972	96.7699	26	17.0611	8.93892	52.3936	41	27.9259	13.0741	46.817
14001	albaredo per san marco	3	Lombardy	286	2	0.668986	1.33101	198.96	3	2.00381	0.996186	49.7145	4	3.34572	0.654279	19.5557
14002	albosaggia	3	Lombardy	2997	2	4.83785	-2.83785	-58.6593	12	14.5269	-2.52688	-17.3945	20	24.4581	-4.45808	-18.2274
14003	andalo valtellino	3	Lombardy	587	0	0.684458	-0.684458	-100	1	2.09734	-1.09734	-52.3206	2	3.73469	-1.73469	-46.4481
14004	aprica	3	Lombardy	1546	8	2.14832	5.85168	272.383	14	6.49356	7.50644	115.598	19	10.2135	8.78653	86.0289
14005	ardenno	3	Lombardy	3257	6	4.50813	1.49187	33.0928	22	13.7982	8.20176	59.4406	39	20.8393	18.1607	87.1464
14006	bema	3	Lombardy	118	1	0.20837	0.79163	379.915	1	0.649974	0.350026	53.8524	1	1.25154	-0.251539	-20.0984
14007	berbenno di valtellina	3	Lombardy	4098	8	6.08029	1.91971	31.5727	22	18.3869	3.61313	19.6506	36	29.6759	6.3241	21.3106
14008	bianzone	3	Lombardy	1295	3	1.86993	1.13007	60.4341	6	5.55859	0.441411	7.94108	9	9.01571	-0.015714	-0.17429
14009	bormio	3	Lombardy	4161	10	6.18745	3.81255	61.6176	26	18.6462	7.35383	39.4389	35	30.6345	4.36553	14.2504
14010	buglio in monte	3	Lombardy	1999	1	3.03767	-2.03767	-67.0801	8	9.09316	-1.09316	-12.0218	14	14.7525	-0.75253	-5.101
14011	caiolo	3	Lombardy	1084	2	1.62358	0.376419	23.1845	5	4.82451	0.175491	3.63749	9	7.9676	1.0324	12.9575
14012	campodolcino	3	Lombardy	934	2	1.3818	0.618197	44.7384	5	4.0733	0.926704	22.7507	7	6.51033	0.489673	7.52149
14013	caspoggio	3	Lombardy	1367	2	1.58251	0.41749	26.3816	7	4.98444	2.01556	40.4371	9	7.74349	1.25651	16.2266
14014	castello dell'acqua	3	Lombardy	619	1	1.27049	-0.270494	-21.2905	8	3.72436	4.27564	114.802	10	6.10553	3.89447	63.7859
14015	castione andevenno	3	Lombardy	1575	2	2.12636	-0.12636	-5.94256	5	6.26517	-1.26517	-20.1938	12	10.0208	1.97915	19.7503
14016	cedrasco	3	Lombardy	430	3	0.757869	2.24213	295.847	4	2.29694	1.70306	74.1448	4	3.8826	0.117395	3.02363
14017	cercino	3	Lombardy	794	1	0.754181	0.245819	32.5942	1	2.35097	-1.35097	-57.4644	3	4.2347	-1.2347	-29.1568
14018	chiavenna	3	Lombardy	7330	22	10.3357	11.6643	112.855	58	33.1197	24.8803	75.1223	83	56.0111	26.9889	48.185
14019	chiesa in valmalenco	3	Lombardy	2433	5	3.91048	1.08952	27.8614	16	11.9334	4.06661	34.0776	24	19.5974	4.40256	22.465
14020	chiuro	3	Lombardy	2525	8	4.16415	3.83585	92.1161	20	12.7534	7.24656	56.8204	33	20.9596	12.0404	57.446
14021	cino	3	Lombardy	340	2	0.444907	1.55509	349.533	4	1.37454	2.62547	191.007	6	2.4246	3.5754	147.463
14022	civo	3	Lombardy	1127	1	2.07971	-1.07971	-51.9164	10	6.10531	3.89469	63.7919	15	9.71096	5.28904	54.4646
14023	colorina	3	Lombardy	1377	2	1.8272	0.172796	9.45688	7	5.48713	1.51287	27.5712	12	8.88334	3.11666	35.0843
14024	cosio valtellino	3	Lombardy	5467	5	6.06913	-1.06913	-17.6159	16	18.9262	-2.92617	-15.461	27	31.5234	-4.52336	-14.3492
14025	dazio	3	Lombardy	457	0	0.729598	-0.729598	-100	1	2.15596	-1.15596	-53.6169	2	3.70868	-1.70868	-46.0725
14026	delebio	3	Lombardy	3344	5	4.05337	0.946633	23.3543	20	12.8274	7.17258	55.916	30	21.2633	8.73672	41.0883
14027	dubino	3	Lombardy	3711	4	4.17901	-0.179009	-4.28353	34	12.8909	21.1091	163.753	40	22.8134	17.1866	75.3357
14028	faedo valtellino	3	Lombardy	554	1	0.876174	0.123826	14.1325	1	2.65788	-1.65788	-62.376	1	4.18346	-3.18346	-76.0964
14029	forcola	3	Lombardy	796	2	1.21284	0.787157	64.9018	4	3.63071	0.369288	10.1712	12	5.88965	6.11035	103.747
14030	fusine	3	Lombardy	562	1	0.970535	0.0294648	3.03593	3	2.91104	0.088957	3.05583	4	4.85624	-0.856243	-17.6318
14031	gerola alta	3	Lombardy	157	2	0.310838	1.68916	543.422	2	0.874453	1.12555	128.714	3	1.28732	1.71268	133.043
14032	gordona	3	Lombardy	1957	3	2.22229	0.77771	34.9959	5	6.58184	-1.58184	-24.0334	9	10.979	-1.97896	-18.025
14033	grosio	3	Lombardy	4471	15	7.40661	7.59339	102.522	27	22.4288	4.57117	20.3807	46	36.043	9.95703	27.6254
14034	grosotto	3	Lombardy	1670	1	3.11005	-2.11005	-67.8462	6	9.25673	-3.25673	-35.1823	11	14.2586	-3.25864	-22.8538
14035	madesimo	3	Lombardy	533	1	0.742784	0.257216	34.6286	1	2.30216	-1.30216	-56.5626	1	3.67387	-2.67387	-72.7807
14036	lanzada	3	Lombardy	1300	7	1.73454	5.26546	303.565	10	5.43588	4.56412	83.9629	12	8.57052	3.42948	40.0149
14037	livigno	3	Lombardy	6769	6	5.68234	0.317655	5.59022	13	15.3105	-2.31054	-15.0912	20	23.6836	-3.68356	-15.5533
14038	lovero	3	Lombardy	630	2	0.88624	1.11376	125.673	3	2.71929	0.280711	10.323	4	4.40099	-0.400991	-9.11139
14039	mantello	3	Lombardy	742	4	0.980913	3.01909	307.783	8	3.02607	4.97393	164.369	8	5.06778	2.93222	57.86
14040	mazzo di valtellina	3	Lombardy	995	0	1.27964	-1.27964	-100	2	3.78529	-1.78529	-47.1639	3	6.39625	-3.39625	-53.0975
14041	mello	3	Lombardy	940	2	1.14305	0.856953	74.9709	4	3.4126	0.587399	17.2126	6	5.40883	0.591167	10.9297
14043	mese	3	Lombardy	1821	1	1.79676	-0.796755	-44.3441	5	5.60356	-0.603563	-10.7711	9	9.64631	-0.646312	-6.70009
14044	montagna in valtellina	3	Lombardy	2966	10	4.61464	5.38536	116.701	15	13.9544	1.04564	7.4933	25	22.625	2.37498	10.4971
14045	morbegno	3	Lombardy	12443	27	16.0309	10.9691	68.4244	120	50.9746	69.0254	135.411	156	84.9185	71.0815	83.7055
14046	novate mezzola	3	Lombardy	1904	3	2.42754	0.572464	23.5821	8	7.21715	0.782847	10.847	11	11.4097	-0.40972	-3.59097
14047	pedesina	3	Lombardy	37	0	0.0694763	-0.0694763	-100	1	0.210374	0.789626	375.344	1	0.370318	0.629682	170.038
14048	piantedo	3	Lombardy	1407	1	1.24579	-0.245792	-19.7298	3	3.92262	-0.922618	-23.5205	6	6.92058	-0.920581	-13.3021
14049	piateda	3	Lombardy	2144	5	3.45816	1.54184	44.5855	9	10.5529	-1.55289	-14.7153	14	18.2387	-4.2387	-23.2401
14050	piuro	3	Lombardy	1919	8	2.27535	5.72466	251.595	12	6.85275	5.14725	75.1122	16	11.3511	4.64886	40.9549
14051	poggiridenti	3	Lombardy	1852	5	2.49993	2.50007	100.006	8	7.68616	0.31384	4.08318	10	12.6869	-2.68695	-21.1789
14052	ponte in valtellina	3	Lombardy	2252	6	3.74233	2.25767	60.3278	13	11.2071	1.7929	15.9979	21	18.6208	2.37921	12.7772
14053	postalesio	3	Lombardy	661	1	0.815263	0.184737	22.6598	3	2.53248	0.467519	18.4609	4	4.15591	-0.155909	-3.7515
14054	prata camportaccio	3	Lombardy	2957	5	3.25804	1.74196	53.4665	11	9.80384	1.19616	12.201	14	13.2357	0.76433	5.77479
14055	rasura	3	Lombardy	289	0	0.517428	-0.517428	-100	0	1.41166	-1.41166	-100	0	2.30278	-2.30278	-100
14056	rogolo	3	Lombardy	545	2	0.777627	1.22237	157.193	3	2.26462	0.735378	32.4724	4	3.89577	0.104225	2.67535
14057	samolaco	3	Lombardy	2904	3	3.39842	-0.398416	-11.7236	14	10.1572	3.84282	37.8335	18	16.517	1.48302	8.9788
14058	san giacomo filippo	3	Lombardy	354	0	0.545447	-0.545447	-100	0	1.71273	-1.71273	-100	0	2.83355	-2.83355	-100
14059	sernio	3	Lombardy	488	1	0.67515	0.32485	48.1153	1	1.95308	-0.953084	-48.7989	2	3.19597	-1.19597	-37.4212
14060	sondalo	3	Lombardy	4043	10	6.85911	3.14089	45.7915	18	21.0624	-3.06236	-14.5395	25	32.6273	-7.62735	-23.3772
14061	sondrio	3	Lombardy	21457	31	31.2209	-0.22086	-0.707399	107	95.4106	11.5894	12.1469	176	158.765	17.2346	10.8554
14062	spriana	3	Lombardy	81	1	0.155224	0.844776	544.231	2	0.484558	1.51544	312.747	2	0.71932	1.28068	178.04
14063	talamona	3	Lombardy	4684	15	6.12644	8.87356	144.84	28	18.7625	9.23755	49.2343	37	29.8995	7.10053	23.748
14064	tartano	3	Lombardy	195	0	0.54358	-0.54358	-100	0	1.68017	-1.68017	-100	0	2.90068	-2.90068	-100
14065	teglio	3	Lombardy	4524	17	8.02056	8.97944	111.955	49	23.8951	25.1049	105.063	71	39.4038	31.5962	80.1859
14066	tirano	3	Lombardy	8986	23	12.4306	10.5694	85.0275	73	38.1173	34.8827	91.5142	103	64.8551	38.1449	58.8157
14067	torre di santa maria	3	Lombardy	751	1	1.1908	-0.190802	-16.023	4	3.67306	0.326942	8.90109	5	5.90738	-0.907385	-15.3602
14068	tovo di sant'agata	3	Lombardy	647	2	0.981796	1.0182	103.708	3	2.98801	0.011985	0.401108	6	5.05529	0.944708	18.6875
14069	traona	3	Lombardy	2853	6	2.77438	3.22562	116.264	9	8.27085	0.72915	8.81591	19	13.4082	5.59178	41.7041
14070	tresivio	3	Lombardy	2016	2	2.6145	-0.614504	-23.5037	7	7.99848	-0.998475	-12.4833	11	13.9622	-2.96217	-21.2157
14071	valdidentro	3	Lombardy	4179	7	4.86312	2.13688	43.9406	17	14.5023	2.4977	17.2228	28	20.6424	7.35757	35.6429
14072	valdisotto	3	Lombardy	3614	3	3.97948	-0.979482	-24.6133	14	11.7106	2.28935	19.5493	17	18.1415	-1.14149	-6.29214
14073	valfurva	3	Lombardy	2551	8	3.25459	4.74541	145.807	17	10.0799	6.92009	68.6522	22	16.4125	5.58752	34.0443
14074	val masino	3	Lombardy	868	3	1.30334	1.69666	130.177	5	3.98643	1.01357	25.4254	5	6.40823	-1.40823	-21.9753
14075	verceia	3	Lombardy	1076	2	1.34807	0.651927	48.3599	6	4.11194	1.88806	45.9164	10	6.37657	3.62343	56.8242
14076	vervio	3	Lombardy	214	0	0.278688	-0.278688	-100	0	0.86963	-0.86963	-100	0	1.54431	-1.54431	-100
14077	villa di chiavenna	3	Lombardy	956	1	1.25693	-0.256931	-20.4411	4	3.65186	0.348143	9.5333	5	6.03103	-1.03103	-17.0955
14078	villa di tirano	3	Lombardy	2969	12	4.47235	7.52765	168.315	23	13.5041	9.49585	70.318	30	23.3114	6.68864	28.6926
15002	abbiategrasso	3	Lombardy	32855	68	39.3027	28.6973	73.016	197	123.581	73.4189	59.4094	265	204.523	60.4774	29.57
15005	albairate	3	Lombardy	4735	3	5.61488	-2.61488	-46.5705	18	17.2	0.8	4.65114	28	29.1043	-1.10434	-3.79443
15007	arconate	3	Lombardy	6694	8	6.50339	1.49661	23.0128	28	19.9868	8.01324	40.0928	49	32.4435	16.5565	51.032
15009	arese	3	Lombardy	19683	33	23.4715	9.52847	40.5959	103	77.6546	25.3454	32.6386	145	129.047	15.9535	12.3626
15010	arluno	3	Lombardy	12319	15	13.7393	1.26065	9.17548	43	41.1189	1.88105	4.57464	66	66.3322	-0.33218	-0.50079
15011	assago	3	Lombardy	9202	16	7.40423	8.59577	116.093	32	22.8897	9.11032	39.801	44	39.1801	4.81985	12.3018
15012	bareggio	3	Lombardy	17344	23	20.4293	2.57072	12.5835	75	61.3326	13.6674	22.2841	106	101.259	4.7414	4.68249
15014	basiano	3	Lombardy	3702	11	4.02278	6.97722	173.442	20	12.0057	7.99429	66.5874	25	17.9419	7.05813	39.3389
15015	basiglio	3	Lombardy	8084	13	5.8952	7.1048	120.519	33	19.7002	13.2998	67.5108	47	34.1786	12.8214	37.5131
15016	bellinzago lombardo	3	Lombardy	3868	4	4.71113	-0.711126	-15.0946	17	14.0178	2.9822	21.2744	26	21.5984	4.40158	20.3792
15019	bernate ticino	3	Lombardy	3059	3	3.80681	-0.806812	-21.1939	7	11.9023	-4.90233	-41.188	14	19.5141	-5.51412	-28.2571
15022	besate	3	Lombardy	2054	1	2.72973	-1.72973	-63.3664	5	8.08515	-3.08515	-38.1582	12	12.5618	-0.56182	-4.47241
15024	binasco	3	Lombardy	7245	30	10.9563	19.0437	173.815	67	32.596	34.404	105.546	85	54.6011	30.3989	55.6745
15026	boffalora sopra ticino	3	Lombardy	4093	5	4.93171	0.068285	1.38461	12	14.9812	-2.98118	-19.8995	23	25.0685	-2.06851	-8.25142
15027	bollate	3	Lombardy	36761	58	40.7976	17.2024	42.1652	168	135.196	32.8037	24.2637	244	220.958	23.0425	10.4285
15032	bresso	3	Lombardy	26410	87	39.7653	47.2347	118.784	184	121.252	62.748	51.7501	248	200.629	47.3714	23.6115
15035	bubbiano	3	Lombardy	2438	2	1.89885	0.101151	5.32694	4	5.92418	-1.92418	-32.4801	7	9.18531	-2.18531	-23.7914
15036	buccinasco	3	Lombardy	27070	21	26.8913	-5.89131	-21.9079	69	79.8427	-10.8427	-13.58	117	133.657	-16.6573	-12.4627
15038	buscate	3	Lombardy	4648	4	5.92521	-1.92521	-32.4919	22	18.1756	3.82436	21.0411	36	30.2504	5.74959	19.0066
15040	bussero	3	Lombardy	8424	14	8.72645	5.27355	60.4318	39	26.0993	12.9007	49.4292	62	44.282	17.718	40.0117
15041	busto garolfo	3	Lombardy	13978	19	15.0228	3.97719	26.4743	60	50.3246	9.67543	19.2261	85	84.081	0.91901	1.09301
15042	calvignasco	3	Lombardy	1225	3	0.966518	2.03348	210.393	4	2.9077	1.0923	37.5658	4	5.59034	-1.59034	-28.448
15044	cambiago	3	Lombardy	7128	10	5.78643	4.21357	72.8181	21	18.3236	2.67643	14.6065	30	30.1342	-0.1342	-0.445335
15046	canegrate	3	Lombardy	12637	20	15.109	4.89096	32.3711	49	45.5589	3.44111	7.5531	84	75.6522	8.34782	11.0345
15050	carpiano	3	Lombardy	4168	4	3.52052	0.479483	13.6197	12	10.5342	1.46584	13.9151	17	15.7059	1.29412	8.23968
15051	carugate	3	Lombardy	15678	58	14.9291	43.0709	288.502	90	46.6314	43.3686	93.0031	118	78.0446	39.9554	51.1956
15055	casarile	3	Lombardy	4033	7	3.48233	3.51767	101.015	16	10.3641	5.63592	54.3793	22	17.2393	4.76073	27.6156
15058	casorezzo	3	Lombardy	5469	8	5.79763	2.20237	37.9875	19	17.3103	1.68973	9.76142	27	27.6212	-0.62119	-2.24895
15059	cassano d'adda	3	Lombardy	19162	45	20.4508	24.5492	120.04	119	65.6702	53.3298	81.2084	164	112.376	51.6238	45.9383
15060	cassina de' pecchi	3	Lombardy	14016	17	14.1595	2.8405	20.0607	39	45.2251	-6.22508	-13.7647	65	76.3942	-11.3942	-14.915
15061	cassinetta di lugagnano	3	Lombardy	1856	3	1.76008	1.23992	70.4466	7	5.52455	1.47545	26.7072	11	9.6093	1.3907	14.4724
15062	castano primo	3	Lombardy	11215	29	14.0712	14.9288	106.095	76	42.5188	33.4812	78.7445	100	69.8454	30.1546	43.1732
15070	cernusco sul naviglio	3	Lombardy	34980	92	40.6549	51.3451	126.295	190	128.865	61.1354	47.4416	256	215.443	40.5566	18.8247
15071	cerro al lambro	3	Lombardy	5101	2	4.68971	-2.68971	-57.3534	15	14.2747	0.72531	5.0811	22	24.0384	-2.03836	-8.47963
15072	cerro maggiore	3	Lombardy	15221	28	19.88	8.12004	40.8454	109	60.0074	48.9926	81.6442	144	98.5424	45.4576	46.13
15074	cesano boscone	3	Lombardy	23966	43	24.939	18.061	72.4207	117	81.1834	35.8166	44.1182	178	136.44	41.5604	30.4606
15076	cesate	3	Lombardy	14457	29	15.697	13.303	84.7487	70	47.7356	22.2644	46.6409	100	78.1984	21.8016	27.8798
15077	cinisello balsamo	3	Lombardy	76264	131	87.4955	43.5045	49.722	349	270.581	78.4189	28.9816	521	410.435	110.565	1.35595
15078	cisliano	3	Lombardy	4876	4	4.4365	-0.436501	-9.83885	12	13.8905	-1.89055	-13.6103	19	24.2812	-5.28123	-21.7502
15081	cologno monzese	3	Lombardy	48030	115	48.9743	66.0257	134.817	290	163.671	126.329	77.1848	407	272.767	134.233	49.2114
15082	colturano	3	Lombardy	2064	3	1.54546	1.45454	94.1169	5	4.73639	0.263612	5.56567	9	8.65674	0.343259	3.96523
15085	corbetta	3	Lombardy	18517	27	17.7906	9.20936	51.7652	72	55.6808	16.3192	29.3085	118	92.0882	25.9118	28.138
15086	cormano	3	Lombardy	20516	67	24.2548	42.7452	176.234	139	76.0576	62.9424	82.7562	198	125.822	72.1783	57.3656
15087	cornaredo	3	Lombardy	20581	27	20.5905	6.40949	31.1284	84	65.296	18.704	28.6449	125	109.101	15.8986	14.5723
15093	corsico	3	Lombardy	35038	65	43.4338	21.5662	49.6529	192	134.244	57.7561	43.0233	275	229.89	45.1099	19.6224
15096	cuggiono	3	Lombardy	8260	19	10.2045	8.79554	86.1931	37	30.4477	6.5523	21.5198	64	50.4499	13.5501	26.8585
15097	cusago	3	Lombardy	4263	6	4.0942	1.9058	46.5489	16	12.2024	3.79764	31.1222	24	18.9836	5.01636	26.4246
15098	cusano milanino	3	Lombardy	18944	34	29.1594	4.84057	16.6003	103	87.5422	15.4578	17.6575	151	146.648	4.3518	2.96752
15099	dairago	3	Lombardy	6443	12	5.99998	6.00002	100.001	30	19.5299	10.4701	53.6102	45	31.5331	13.4669	42.7071
15101	dresano	3	Lombardy	3012	7	3.72068	3.27932	88.1378	12	11.2556	0.74437	6.61335	19	17.8029	1.19709	6.7241
15103	gaggiano	3	Lombardy	9205	13	9.4288	3.5712	37.8755	36	29.5942	6.40579	21.6454	53	48.0843	4.91566	10.223
15105	garbagnate milanese	3	Lombardy	27135	50	30.0826	19.9174	66.2092	158	97.1764	60.8236	62.591	211	162.238	48.7615	30.0554
15106	gessate	3	Lombardy	8765	22	7.8734	14.1266	179.422	49	23.9593	25.0407	104.513	61	40.0868	20.9132	52.1698
15108	gorgonzola	3	Lombardy	20835	28	23.5264	4.47361	19.0153	109	72.6395	36.3605	50.0562	152	124.465	27.535	22.1227
15110	grezzago	3	Lombardy	3071	5	2.47024	2.52976	102.409	12	7.69689	4.30311	55.9072	16	13.1155	2.88447	21.9928
15112	gudo visconti	3	Lombardy	1622	3	1.63622	1.36378	83.3496	6	4.95886	1.04114	20.9955	9	8.55869	0.441306	5.15623
15113	inveruno	3	Lombardy	8658	20	12.0855	7.91448	65.4873	49	36.3539	12.6461	34.7861	73	61.6746	11.3254	18.3631
15114	inzago	3	Lombardy	11321	27	14.3418	12.6582	88.2608	77	43.1619	33.8381	78.3983	99	70.4	28.6	40.6249
15115	lacchiarella	3	Lombardy	9076	12	10.0988	1.90119	18.8259	42	30.8516	11.1484	36.1356	65	51.0426	13.9574	27.3447
15116	lainate	3	Lombardy	26214	41	25.9548	15.0452	57.967	115	82.6472	32.3528	39.1456	165	139.503	25.4972	18.2772
15118	legnano	3	Lombardy	60336	125	70.0378	54.9622	78.475	330	221.991	108.009	48.6547	465	340.856	124.144	12.0708
15122	liscate	3	Lombardy	4134	8	3.70672	4.29328	115.824	13	11.0163	1.98368	18.0068	21	17.328	3.67205	21.1915
15125	locate di triulzi	3	Lombardy	10341	18	10.2472	7.75275	75.6569	41	32.1459	8.85409	27.5434	68	53.2878	14.7122	27.609
15130	magenta	3	Lombardy	24388	34	33.4438	0.55618	1.66304	120	96.5027	23.4973	24.3489	187	161.521	25.4793	15.7746
15131	magnago	3	Lombardy	9277	12	10.8207	1.17934	10.8989	36	30.2487	5.75128	19.0133	53	48.5361	4.46386	9.19698
15134	marcallo con casone	3	Lombardy	6167	7	7.44838	-0.448376	-6.01977	19	21.0907	-2.09067	-9.91276	32	35.4847	-3.48465	-9.82016
15136	masate	3	Lombardy	3634	6	3.49238	2.50762	71.8026	12	10.2859	1.71411	16.6647	25	16.9187	8.08132	47.7657
15139	mediglia	3	Lombardy	12294	80	12.0776	67.9224	562.381	109	36.7728	72.2272	196.414	131	62.0782	68.9218	111.024
15140	melegnano	3	Lombardy	18379	50	24.8706	25.1294	101.041	144	76.6495	67.3505	87.8681	195	123.825	71.1752	57.4806
15142	melzo	3	Lombardy	18670	34	24.5931	9.40691	38.2502	98	74.9913	23.0087	30.6819	150	125.166	24.8337	19.8406
15144	mesero	3	Lombardy	4231	6	4.92947	1.07053	21.717	28	15.0127	12.9873	86.5094	39	23.9922	15.0078	62.5528
15146	milano	3	Lombardy	1396059	2855	1780.4	1074.6	60.3574	7897	5337.42	2559.58	47.9555	11051	8565.9	2485.1	-5.34558
15150	morimondo	3	Lombardy	1057	4	1.63969	2.36031	143.948	10	4.95416	5.04584	101.85	12	7.80823	4.19177	53.684
15151	motta visconti	3	Lombardy	8078	11	8.56371	2.43629	28.449	27	26.6796	0.32039	1.20088	40	43.9267	-3.92669	-8.9392
15154	nerviano	3	Lombardy	17142	23	21.413	1.58701	7.41141	66	63.9798	2.02022	3.15759	111	106.019	4.9811	4.69828
15155	nosate	3	Lombardy	649	2	1.07197	0.928027	86.5718	3	3.28678	-0.286781	-8.72529	6	5.41256	0.587441	10.8533
15157	novate milanese	3	Lombardy	20107	30	25.7466	4.2534	16.5202	99	82.802	16.198	19.5624	150	138.297	11.7028	8.46206
15158	noviglio	3	Lombardy	4577	7	3.87437	3.12563	80.6746	10	11.2048	-1.20476	-10.7522	19	17.8663	1.13372	6.34562
15159	opera	3	Lombardy	14100	14	16.1073	-2.10727	-13.0827	60	49.0031	10.9969	22.4412	98	83.1459	14.8541	17.865
15164	ossona	3	Lombardy	4326	6	5.34498	0.655024	12.2549	14	16.3472	-2.34725	-14.3587	26	26.2803	-0.28034	-1.06674
15165	ozzero	3	Lombardy	1435	3	1.81478	1.18522	65.3092	7	5.58703	1.41297	25.2902	9	9.5901	-0.590104	-6.15326
15166	paderno dugnano	3	Lombardy	47467	76	50.5587	25.4413	50.3203	248	161.911	86.0889	53.1705	334	270.945	63.0546	23.2721
15167	pantigliate	3	Lombardy	5921	13	5.79625	7.20375	124.283	21	18.9245	2.0755	10.9673	31	31.4068	-0.40685	-1.29542
15168	parabiago	3	Lombardy	28096	36	31.7232	4.27681	13.4817	137	98.5324	38.4676	39.0406	195	162.111	32.8888	20.2878
15169	paullo	3	Lombardy	11290	31	12.5762	18.4238	146.497	58	37.8011	20.1989	53.4346	91	63.3916	27.6084	43.5521
15170	pero	3	Lombardy	11473	17	11.1168	5.88317	52.9213	52	34.8551	17.1449	49.1891	78	61.9348	16.0652	25.9389
15171	peschiera borromeo	3	Lombardy	23944	52	24.155	27.845	115.276	103	70.7298	32.2702	45.6247	142	116.78	25.2197	21.5958
15172	pessano con bornago	3	Lombardy	9087	27	8.5885	18.4115	214.374	74	26.7945	47.2055	176.177	91	44.5491	46.4509	104.269
15173	pieve emanuele	3	Lombardy	15919	19	11.7059	7.29412	62.3116	50	38.9851	11.0149	28.2541	68	67.0797	0.92027	1.3719
15175	pioltello	3	Lombardy	37226	71	36.8776	34.1224	92.529	156	110.791	45.2093	40.806	231	185.569	45.4312	24.4821
15176	pogliano milanese	3	Lombardy	8398	19	8.37931	10.6207	126.749	47	26.1296	20.8704	79.8725	57	43.4972	13.5028	31.043
15177	pozzo d'adda	3	Lombardy	6229	7	4.21488	2.78512	66.0783	31	15.1523	15.8477	104.59	46	23.6155	22.3845	94.7876
15178	pozzuolo martesana	3	Lombardy	8598	16	8.08626	7.91374	97.8665	37	25.474	11.526	45.2461	56	43.7683	12.2317	27.9464
15179	pregnana milanese	3	Lombardy	7385	12	7.65187	4.34813	56.8244	27	22.5562	4.44378	19.7009	37	37.847	-0.84703	-2.23805
15181	rescaldina	3	Lombardy	14217	23	17.311	5.689	32.8635	69	52.5219	16.4781	31.3737	108	86.064	21.936	25.4881
15182	rho	3	Lombardy	51323	118	62.5188	55.4812	88.7432	315	196.705	118.295	60.1383	433	302.255	130.745	11.4953
15183	robecchetto con induno	3	Lombardy	4853	11	6.20299	4.79701	77.3337	27	19.2049	7.79508	40.589	37	31.4955	5.50451	17.4772
15184	robecco sul naviglio	3	Lombardy	6816	13	7.0173	5.9827	85.2565	30	21.5275	8.47253	39.3568	44	36.2695	7.73052	21.3141
15185	rodano	3	Lombardy	4586	5	4.5955	0.404497	8.80202	12	13.6602	-1.66025	-12.1539	18	22.5289	-4.52888	-20.1026
15188	rosate	3	Lombardy	5817	10	5.86227	4.13773	70.5823	22	17.646	4.35404	24.6744	33	29.1768	3.82319	13.1036
15189	rozzano	3	Lombardy	42557	79	47.2253	31.7747	67.2833	209	147.067	61.9327	42.1118	299	245.134	53.8658	21.974
15191	san colombano al lambro	3	Lombardy	7452	36	10.1063	25.8937	256.214	74	31.0941	42.9059	137.987	89	53.2037	35.7963	67.2816
15192	san donato milanese	3	Lombardy	32844	55	37.8723	17.1277	45.225	162	116.95	45.0503	38.5211	221	191.954	29.0456	15.1315
15194	san giorgio su legnano	3	Lombardy	6718	15	7.65073	7.34927	96.0596	34	23.4988	10.5012	44.6883	46	39.409	6.59101	16.7247
15195	san giuliano milanese	3	Lombardy	39085	76	37.8689	38.1311	100.692	181	114.973	66.0273	57.4288	246	194.716	51.2843	26.338
15200	santo stefano ticino	3	Lombardy	5033	9	4.03026	4.96974	123.311	20	13.4048	6.59521	49.2005	30	23.047	6.953	30.1687
15201	san vittore olona	3	Lombardy	8340	15	9.97881	5.02119	50.3185	50	29.9746	20.0254	66.8079	68	50.795	17.205	33.8716
15202	san zenone al lambro	3	Lombardy	4466	8	3.75337	4.24663	113.142	25	11.6622	13.3378	114.368	30	17.4378	12.5622	72.0398
15204	sedriano	3	Lombardy	12484	23	12.068	10.932	90.5865	48	37.7227	10.2773	27.2443	68	60.3331	7.66686	12.7075
15205	segrate	3	Lombardy	36579	73	39.4205	33.5795	85.1826	165	124.89	40.1102	32.1165	244	205.217	38.7829	18.8985
15206	senago	3	Lombardy	21625	32	22.2017	9.79829	44.1331	89	70.5315	18.4685	26.1847	136	117.4	18.5996	15.8429
15209	sesto san giovanni	3	Lombardy	81841	148	100.221	47.7786	47.673	413	313.339	99.6608	31.806	615	471.387	143.613	5.8578
15210	settala	3	Lombardy	7439	6	5.64878	0.351217	6.21757	19	17.6765	1.32352	7.48745	33	29.5154	3.48456	11.8059
15211	settimo milanese	3	Lombardy	20204	28	20.5847	7.41533	36.0235	84	62.3297	21.6703	34.7673	120	103.489	16.511	15.9544
15213	solaro	3	Lombardy	14102	24	12.9139	11.0861	85.8467	60	40.5798	19.4202	47.8567	87	68.4257	18.5743	27.1452
15219	trezzano rosa	3	Lombardy	5265	10	4.17465	5.82535	139.541	19	13.0767	5.92331	45.2967	27	21.7221	5.27785	24.2971
15220	trezzano sul naviglio	3	Lombardy	21303	22	21.8154	0.1846	0.846206	80	69.9426	10.0574	14.3795	126	116.477	9.5228	8.1757
15221	trezzo sull'adda	3	Lombardy	12171	65	16.0688	48.9312	304.512	99	46.8788	52.1212	111.183	133	76.977	56.023	72.7789
15222	tribiano	3	Lombardy	3641	8	2.09876	5.90124	281.178	12	6.57171	5.42829	82.6009	17	14.0323	2.96767	21.1488
15224	truccazzano	3	Lombardy	5856	6	5.30312	0.696875	13.1408	20	16.0681	3.93188	24.4701	32	26.8459	5.15411	19.1989
15226	turbigo	3	Lombardy	7164	13	9.63714	3.36286	34.8947	37	29.7372	7.26277	24.4232	57	50.5152	6.48484	12.8374
15229	vanzago	3	Lombardy	9358	14	10.2502	3.74975	36.582	51	30.0573	20.9427	69.6756	74	49.5475	24.4525	49.3517
15230	vaprio d'adda	3	Lombardy	9294	18	8.76868	9.23132	105.276	42	26.2766	15.7234	59.838	57	44.3781	12.6219	28.4416
15236	vernate	3	Lombardy	3315	5	2.89916	2.10084	72.4639	16	8.79835	7.20165	81.8523	22	15.1955	6.80446	44.7793
15237	vignate	3	Lombardy	9286	11	7.66699	3.33301	43.4723	26	24.8469	1.15309	4.64079	40	41.5496	-1.54964	-3.72961
15242	vimodrone	3	Lombardy	17153	37	18.5967	18.4033	98.9601	98	58.139	39.861	68.5616	136	97.2043	38.7957	39.9115
15243	vittuone	3	Lombardy	9276	9	12.1877	-3.1877	-26.1551	50	34.4763	15.5237	45.0273	65	54.2459	10.7541	19.8248
15244	vizzolo predabissi	3	Lombardy	4007	16	4.85669	11.1433	229.442	28	14.7278	13.2722	90.1169	34	22.749	11.251	49.4571
15247	zibido san giacomo	3	Lombardy	6904	6	5.22616	0.773839	14.807	17	16.9656	0.03437	0.202564	33	29.0081	3.99189	13.7613
15248	villa cortese	3	Lombardy	6207	11	6.84571	4.15429	60.6847	34	21.4269	12.5731	58.6789	43	36.011	6.98903	19.4081
15249	vanzaghello	3	Lombardy	5249	6	6.32412	-0.324117	-5.1251	22	20.2159	1.78407	8.82506	34	34.3773	-0.37735	-1.09767
15250	baranzate	3	Lombardy	12270	15	11.3507	3.64934	32.1509	37	33.1252	3.87481	11.6975	61	56.7771	4.22289	7.43766
15251	vermezzo con zelo	3	Lombardy	5742	9	4.43636	4.56364	102.869	12	13.1508	-1.15084	-8.75108	21	22.4111	-1.41107	-6.29631
16001	adrara san martino	3	Lombardy	2191	11	1.67432	9.32568	556.982	16	5.35114	10.6489	199.002	22	9.84104	12.159	123.553
16002	adrara san rocco	3	Lombardy	812	1	1.0695	-0.069505	-6.49879	2	3.19431	-1.19431	-37.3886	2	5.35236	-3.35236	-62.6333
16003	albano sant'alessandro	3	Lombardy	8380	45	6.98572	38.0143	544.171	70	22.8607	47.1393	206.202	83	37.6024	45.3976	120.731
16004	albino	3	Lombardy	17800	158	19.9997	138	690.013	204	61.7451	142.255	230.391	236	103.719	132.281	127.539
16005	almè	3	Lombardy	5540	35	7.10522	27.8948	392.596	51	21.7408	29.2592	134.582	60	36.8087	23.1913	63.0052
16006	almenno san bartolomeo	3	Lombardy	6373	19	4.32454	14.6755	339.353	36	15.5496	20.4504	131.517	42	25.8183	16.1817	62.675
16007	almenno san salvatore	3	Lombardy	5657	33	7.86872	25.1313	319.382	75	24.5012	50.4988	206.107	100	41.566	58.434	140.581
16008	alzano lombardo	3	Lombardy	13683	118	14.3667	103.633	721.342	149	48.0657	100.934	209.992	187	79.4817	107.518	135.274
16009	ambivere	3	Lombardy	2392	8	2.52017	5.47983	217.439	17	7.9287	9.0713	114.411	22	13.2598	8.74018	65.9148
16010	antegnate	3	Lombardy	3224	12	3.27976	8.72024	265.88	17	9.86553	7.13447	72.3172	24	15.6728	8.32721	53.1316
16011	arcene	3	Lombardy	4858	18	5.43372	12.5663	231.265	33	16.2448	16.7552	103.142	40	25.9134	14.0866	54.3605
16012	ardesio	3	Lombardy	3428	21	4.85698	16.143	332.367	34	14.6617	19.3383	131.896	43	22.4273	20.5727	91.7303
16013	arzago d'adda	3	Lombardy	2737	10	2.88807	7.11193	246.252	16	8.78239	7.21761	82.1828	22	15.4116	6.58838	42.7494
16014	averara	3	Lombardy	182	0	0.434079	-0.434079	-100	2	1.24873	0.751274	60.1632	3	2.40024	0.599755	24.9872
16015	aviatico	3	Lombardy	557	4	0.662972	3.33703	503.344	6	2.02971	3.97029	195.608	9	3.41382	5.58618	163.635
16016	azzano san paolo	3	Lombardy	7625	39	8.4977	30.5023	358.947	63	24.9355	38.0645	152.652	80	42.5056	37.4944	88.2104
16017	azzone	3	Lombardy	388	2	0.836146	1.16385	139.193	6	2.51488	3.48512	138.58	6	4.23015	1.76985	41.8388
16018	bagnatica	3	Lombardy	4396	23	3.44555	19.5544	567.527	34	10.8478	23.1522	213.429	42	17.4933	24.5067	140.093
16019	barbata	3	Lombardy	698	1	0.691108	0.308892	44.6951	1	2.03917	-1.03917	-50.9604	3	3.46657	-0.466565	-13.459
16020	bariano	3	Lombardy	4237	15	4.64683	10.3532	222.8	24	13.9649	10.0351	71.8598	32	24.7047	7.29534	29.5302
16021	barzana	3	Lombardy	2001	4	1.34583	2.65417	197.214	10	4.14994	5.85006	140.967	12	8.3155	3.6845	44.3088
16022	bedulita	3	Lombardy	709	2	0.862471	1.13753	131.892	2	2.65174	-0.651742	-24.5779	4	4.23525	-0.235253	-5.55464
16023	berbenno	3	Lombardy	2443	9	2.93651	6.06349	206.486	15	9.04057	5.95943	65.9188	20	14.9868	5.0132	33.4508
16024	bergamo	3	Lombardy	121781	723	158.153	564.847	357.152	1183	487.532	695.468	142.651	1478	822.692	655.308	3.44093
16025	berzo san fermo	3	Lombardy	1397	10	1.47797	8.52203	576.602	13	4.40116	8.59884	195.376	15	7.26616	7.73384	106.436
16026	bianzano	3	Lombardy	590	6	0.981564	5.01844	511.27	11	2.92418	8.07582	276.174	13	4.75845	8.24155	173.198
16027	blello	3	Lombardy	76	0	0.0693835	-0.0693835	-100	0	0.201267	-0.201267	-100	0	0.357216	-0.357216	-100
16028	bolgare	3	Lombardy	6416	25	4.74848	20.2515	426.484	32	14.3736	17.6264	122.631	41	22.9557	18.0443	78.6051
16029	boltiere	3	Lombardy	6220	30	4.97878	25.0212	502.558	41	15.5591	25.4409	163.511	53	25.4166	27.5834	108.525
16030	bonate sopra	3	Lombardy	10158	23	7.84195	15.158	193.294	33	22.8004	10.1996	44.7344	45	38.1563	6.8437	17.9359
16031	bonate sotto	3	Lombardy	6696	18	6.13827	11.8617	193.242	41	19.752	21.248	107.574	56	32.4472	23.5528	72.5878
16032	borgo di terzo	3	Lombardy	1166	6	1.22841	4.77159	388.437	8	3.64778	4.35222	119.311	8	6.66871	1.33129	19.9633
16033	bossico	3	Lombardy	999	7	1.24375	5.75625	462.814	7	3.71147	3.28853	88.6047	9	5.83358	3.16642	54.2792
16034	bottanuco	3	Lombardy	5108	24	4.33902	19.661	453.12	42	14.7211	27.2789	185.305	52	23.9569	28.0431	117.057
16035	bracca	3	Lombardy	715	5	0.740289	4.25971	575.412	6	2.28783	3.71217	162.258	7	4.01767	2.98233	74.2302
16036	branzi	3	Lombardy	694	5	1.25142	3.74858	299.545	7	3.80072	3.19928	84.1754	7	6.18892	0.81108	13.1053
16037	brembate	3	Lombardy	8585	39	7.64957	31.3504	409.832	59	24.8299	34.1701	137.617	80	41.6614	38.3386	92.0244
16038	brembate di sopra	3	Lombardy	7939	88	9.50821	78.4918	825.516	131	27.8519	103.148	370.345	163	46.3719	116.628	251.506
16040	brignano gera d'adda	3	Lombardy	6030	20	5.67305	14.3269	252.544	39	18.7241	20.2759	108.288	52	31.7231	20.2769	63.9186
16041	brumano	3	Lombardy	114	1	0.182655	0.817345	447.479	2	0.489265	1.51073	308.776	2	0.720113	1.27989	177.734
16042	brusaporto	3	Lombardy	5613	19	3.90094	15.0991	387.062	29	12.1492	16.8508	138.699	37	20.5652	16.4348	79.9158
16043	calcinate	3	Lombardy	6082	22	4.12137	17.8786	433.803	37	13.4434	23.5566	175.229	43	22.5908	20.4092	90.3429
16044	calcio	3	Lombardy	5352	28	5.67856	22.3214	393.083	45	16.6867	28.3133	169.677	57	27.9282	29.0718	104.095
16046	calusco d'adda	3	Lombardy	8310	43	8.76989	34.2301	390.314	62	26.703	35.297	132.184	81	45.2776	35.7224	78.8963
16047	calvenzano	3	Lombardy	4304	32	4.3395	27.6605	637.413	43	13.6752	29.3248	214.437	47	24.236	22.764	93.9265
16048	camerata cornello	3	Lombardy	599	9	0.67113	8.32887	1241.02	10	2.04988	7.95012	387.833	10	3.54923	6.45077	181.751
16049	canonica d'adda	3	Lombardy	4327	10	4.64348	5.35652	115.356	27	14.2655	12.7345	89.2682	36	22.3592	13.6408	61.0074
16050	capizzone	3	Lombardy	1210	8	1.52373	6.47627	425.026	10	4.73386	5.26614	111.244	11	8.08581	2.91419	36.0408
16051	capriate san gervasio	3	Lombardy	8241	62	9.14073	52.8593	578.283	84	28.072	55.928	199.231	91	46.5939	44.4061	95.3044
16052	caprino bergamasco	3	Lombardy	3086	17	3.39768	13.6023	400.342	22	10.42	11.58	111.132	26	16.9785	9.02154	53.1352
16053	caravaggio	3	Lombardy	16297	63	18.2949	44.7051	244.358	115	56.0979	58.9021	104.999	148	97.1692	50.8308	52.3116
16055	carobbio degli angeli	3	Lombardy	4823	11	3.48678	7.51322	215.478	17	10.8233	6.17672	57.0688	26	17.5613	8.43872	48.053
16056	carona	3	Lombardy	300	4	0.70024	3.29976	471.232	7	2.2423	4.7577	212.179	7	3.53189	3.46811	98.1942
16057	carvico	3	Lombardy	4713	19	5.18016	13.8198	266.784	42	15.9278	26.0722	163.69	47	25.99	21.01	80.8387
16058	casazza	3	Lombardy	3970	20	4.3777	15.6223	356.861	34	13.3127	20.6873	155.396	50	20.7882	29.2118	140.521
16059	casirate d'adda	3	Lombardy	4121	23	4.0687	18.9313	465.291	24	12.457	11.543	92.6632	30	19.9673	10.0327	50.2455
16060	casnigo	3	Lombardy	3186	36	3.77294	32.2271	854.162	48	11.9564	36.0436	301.459	56	20.6799	35.3201	170.794
16061	cassiglio	3	Lombardy	113	1	0.206441	0.793559	384.399	4	0.6315	3.3685	533.412	4	1.0744	2.9256	272.3
16062	castelli calepio	3	Lombardy	10502	66	9.73947	56.2605	577.655	89	30.3893	58.6107	192.867	115	50.6979	64.3021	126.834
16063	castel rozzone	3	Lombardy	2847	8	2.87035	5.12965	178.711	16	8.72892	7.27108	83.2988	24	14.3112	9.6888	67.7008
16064	castione della presolana	3	Lombardy	3391	25	4.68862	20.3114	433.206	35	13.8939	21.1061	151.909	39	21.7455	17.2545	79.3471
16065	castro	3	Lombardy	1292	10	2.28326	7.71674	337.97	12	6.83528	5.16472	75.5598	16	11.5361	4.46391	38.6951
16066	cavernago	3	Lombardy	2635	7	1.37997	5.62003	407.256	17	4.48868	12.5113	278.73	19	8.27516	10.7248	129.603
16067	cazzano sant'andrea	3	Lombardy	1645	5	1.32945	3.67055	276.094	7	4.14017	2.85983	69.0752	11	7.67172	3.32828	43.3838
16068	cenate sopra	3	Lombardy	2552	10	2.09124	7.90876	378.184	19	6.38178	12.6182	197.722	22	11.7002	10.2998	88.0303
16069	cenate sotto	3	Lombardy	3904	5	2.60272	2.39728	92.1064	12	8.18385	3.81615	46.6303	16	14.6855	1.31453	8.95124
16070	cene	3	Lombardy	4166	39	5.45171	33.5483	615.372	54	16.3511	37.6489	230.253	61	25.6845	35.3155	137.498
16071	cerete	3	Lombardy	1588	8	1.83561	6.16439	335.822	11	5.67808	5.32192	93.7275	18	9.75387	8.24613	84.5421
16072	chignolo d'isola	3	Lombardy	3448	13	2.66026	10.3397	388.674	25	8.27481	16.7252	202.122	31	14.281	16.719	117.072
16073	chiuduno	3	Lombardy	6116	28	4.69086	23.3091	496.905	47	15.2921	31.7079	207.348	57	27.128	29.872	110.115
16074	cisano bergamasco	3	Lombardy	6311	20	6.82197	13.178	193.171	41	21.2769	19.7231	92.6973	53	33.736	19.264	57.1021
16075	ciserano	3	Lombardy	5494	20	4.51949	15.4805	342.527	42	14.0377	27.9623	199.193	54	23.1012	30.8988	133.754
16076	cividate al piano	3	Lombardy	5124	38	5.23419	32.7658	625.996	55	16.9722	38.0278	224.059	66	27.6116	38.3884	139.03
16077	clusone	3	Lombardy	8657	95	12.7763	82.2237	643.563	142	37.4296	104.57	279.379	168	61.5747	106.425	172.839
16078	colere	3	Lombardy	1122	7	1.18446	5.81554	490.985	8	3.61191	4.38809	121.49	12	5.90024	6.09976	103.382
16079	cologno al serio	3	Lombardy	11178	51	9.57442	41.4256	432.669	84	31.1084	52.8916	170.024	101	51.6813	49.3187	95.4285
16080	colzate	3	Lombardy	1648	9	1.63409	7.36591	450.765	16	5.12101	10.879	212.438	19	8.67606	10.3239	118.993
16081	comun nuovo	3	Lombardy	4436	18	3.65258	14.3474	392.802	28	11.2375	16.7625	149.165	36	18.1335	17.8665	98.5275
16082	corna imagna	3	Lombardy	933	2	1.01111	0.988888	97.802	5	2.88239	2.11761	73.4671	6	4.88872	1.11128	22.7315
16083	cortenuova	3	Lombardy	1941	11	1.90564	9.09436	477.233	16	5.7155	10.2845	179.94	18	9.39186	8.60814	91.6554
16084	costa di mezzate	3	Lombardy	3381	15	2.44517	12.5548	513.454	26	7.65423	18.3458	239.681	32	13.136	18.864	143.605
16085	costa valle imagna	3	Lombardy	557	9	0.970298	8.0297	827.55	12	2.93019	9.06981	309.53	13	5.37043	7.62957	142.066
16086	costa volpino	3	Lombardy	9035	57	11.8289	45.1711	381.87	92	35.6217	56.3783	158.27	113	57.6302	55.3698	96.0779
16087	covo	3	Lombardy	4168	23	3.97623	19.0238	478.438	34	12.094	21.906	181.13	41	19.0013	21.9987	115.774
16088	credaro	3	Lombardy	3610	16	2.33567	13.6643	585.029	22	7.49737	14.5026	193.436	31	12.4049	18.5951	149.902
16089	curno	3	Lombardy	7564	32	8.60882	23.3912	271.712	47	26.8387	20.1613	75.1203	58	44.1753	13.8247	31.2951
16090	cusio	3	Lombardy	227	2	0.54199	1.45801	269.01	4	1.67212	2.32788	139.218	4	3.30419	0.695807	21.0583
16091	dalmine	3	Lombardy	23669	128	27.0901	100.91	372.498	203	79.3698	123.63	155.765	243	130.439	112.561	86.2935
16092	dossena	3	Lombardy	894	8	1.29533	6.70467	517.602	11	3.82863	7.17137	187.309	13	6.0715	6.9285	114.115
16093	endine gaiano	3	Lombardy	3429	16	4.41413	11.5859	262.473	30	13.2644	16.7356	126.169	37	21.0047	15.9953	76.1507
16094	entratico	3	Lombardy	2010	10	1.94103	8.05897	415.191	19	5.84739	13.1526	224.931	23	9.13959	13.8604	151.653
16096	fara gera d'adda	3	Lombardy	8042	22	7.22384	14.7762	204.547	40	22.5866	17.4134	77.0962	66	37.3966	28.6034	76.4866
16097	fara olivana con sola	3	Lombardy	1294	6	1.15898	4.84102	417.696	12	3.66564	8.33436	227.364	18	6.3026	11.6974	185.596
16098	filago	3	Lombardy	3121	11	2.57154	8.42846	327.759	20	8.1477	11.8523	145.468	29	14.5301	14.4699	99.5855
16099	fino del monte	3	Lombardy	1137	8	1.3481	6.6519	493.427	14	4.09337	9.90663	242.016	14	7.01539	6.98461	99.5614
16100	fiorano al serio	3	Lombardy	2996	37	3.68759	33.3124	903.365	51	11.2646	39.7354	352.746	53	18.9816	34.0184	179.218
16101	fontanella	3	Lombardy	4726	14	5.05643	8.94357	176.875	28	15.2724	12.7276	83.3368	39	24.2637	14.7363	60.7337
16102	fonteno	3	Lombardy	565	12	0.888356	11.1116	1250.81	15	2.64098	12.359	467.972	17	4.10691	12.8931	313.937
16103	foppolo	3	Lombardy	187	2	0.316086	1.68391	532.74	3	0.993966	2.00603	201.821	3	1.83222	1.16778	63.7354
16104	foresto sparso	3	Lombardy	3085	16	2.64536	13.3546	504.833	18	8.15688	9.84312	120.673	22	13.5564	8.4436	62.285
16105	fornovo san giovanni	3	Lombardy	3428	13	2.58022	10.4198	403.833	19	8.11847	10.8815	134.034	22	13.3686	8.6314	64.5648
16106	fuipiano valle imagna	3	Lombardy	207	3	0.308443	2.69156	872.627	4	0.965043	3.03496	314.489	5	1.65349	3.34651	202.39
16107	gandellino	3	Lombardy	998	10	1.26744	8.73256	688.991	14	3.87563	10.1244	261.231	15	6.10578	8.89422	145.669
16108	gandino	3	Lombardy	5367	57	8.17995	48.8201	596.826	70	25.6103	44.3897	173.327	88	40.2742	47.7258	118.502
16109	gandosso	3	Lombardy	1491	8	1.37706	6.62294	480.946	11	4.2086	6.7914	161.37	12	7.22838	4.77162	66.0122
16110	gaverina terme	3	Lombardy	856	6	1.23047	4.76952	387.617	8	3.77115	4.22885	112.137	11	6.73482	4.26518	63.3302
16111	gazzaniga	3	Lombardy	5006	65	8.17217	56.8278	695.382	99	24.4681	74.5319	304.609	112	41.6111	70.3889	169.159
16113	ghisalba	3	Lombardy	6165	19	4.74562	14.2544	300.369	31	14.5347	16.4653	113.283	40	24.4865	15.5135	63.3557
16114	gorlago	3	Lombardy	5182	20	5.27301	14.727	279.29	39	16.0384	22.9616	143.167	50	26.7376	23.2624	87.0028
16115	gorle	3	Lombardy	6565	39	6.50202	32.498	499.814	61	20.8943	40.1057	191.946	75	35.002	39.998	114.273
16116	gorno	3	Lombardy	1519	11	2.23973	8.76027	391.13	18	6.76008	11.2399	166.269	21	11.081	9.91899	89.5135
16117	grassobbio	3	Lombardy	6487	35	4.71811	30.2819	641.823	54	16.8062	37.1938	221.31	70	26.6975	43.3025	162.197
16118	gromo	3	Lombardy	1195	8	1.72503	6.27497	363.76	14	5.0893	8.9107	175.087	17	8.23861	8.76139	106.346
16119	grone	3	Lombardy	886	4	1.08462	2.91538	268.792	5	3.16918	1.83082	57.7697	6	5.25815	0.741848	14.1085
16120	grumello del monte	3	Lombardy	7450	43	8.08663	34.9134	431.742	80	25.116	54.884	218.522	97	42.2812	54.7188	129.417
16121	isola di fondra	3	Lombardy	173	1	0.341296	0.658704	193	2	1.0455	0.954504	91.2967	3	1.81833	1.18167	64.9869
16122	isso	3	Lombardy	648	3	0.668773	2.33123	348.583	6	1.99991	4.00009	200.014	8	3.36558	4.63442	137.701
16123	lallio	3	Lombardy	4162	3	3.73237	-0.732368	-19.6221	11	11.6652	-0.66515	-5.70205	20	18.5836	1.41639	7.62171
16124	leffe	3	Lombardy	4411	61	7.31717	53.6828	733.656	76	22.5061	53.4939	237.686	85	36.4395	48.5605	133.263
16125	lenna	3	Lombardy	574	9	1.10048	7.89952	717.827	12	3.28093	8.71907	265.75	14	5.42796	8.57204	157.924
16126	levate	3	Lombardy	3748	18	3.56087	14.4391	405.494	26	10.9387	15.0613	137.688	34	18.4994	15.5006	83.7899
16127	locatello	3	Lombardy	831	2	0.854232	1.14577	134.128	3	2.61456	0.385445	14.7423	4	4.5304	-0.5304	-11.7076
16128	lovere	3	Lombardy	5182	32	10.6163	21.3837	201.423	66	29.5488	36.4512	123.359	83	47.9409	35.0591	73.1298
16129	lurano	3	Lombardy	2863	11	2.40515	8.59485	357.353	18	7.48743	10.5126	140.403	26	12.7812	13.2188	103.424
16130	luzzana	3	Lombardy	894	5	0.832685	4.16731	500.467	5	2.46045	2.53955	103.215	6	4.40879	1.59121	36.0917
16131	madone	3	Lombardy	4083	17	3.37554	13.6245	403.624	28	10.2668	17.7332	172.724	34	16.0244	17.9756	112.177
16132	mapello	3	Lombardy	6925	22	5.62789	16.3721	290.91	34	18.9664	15.0336	79.2646	46	31.2322	14.7678	47.2839
16133	martinengo	3	Lombardy	10755	70	9.68133	60.3187	623.041	93	28.7071	64.2929	223.962	109	48.3757	60.6243	125.32
16134	mezzoldo	3	Lombardy	162	1	0.437979	0.562021	128.321	2	1.34393	0.656071	48.8174	2	2.34119	-0.341189	-14.5733
16135	misano di gera d'adda	3	Lombardy	2974	11	3.22583	7.77417	240.997	25	9.62899	15.371	159.633	32	16.2001	15.7999	97.5298
16136	moio de' calvi	3	Lombardy	207	3	0.373844	2.62616	702.473	3	1.09472	1.90528	174.043	3	1.93869	1.06131	54.7435
16137	monasterolo del castello	3	Lombardy	1165	5	1.37768	3.62232	262.93	9	4.20584	4.79416	113.988	13	7.10943	5.89057	82.8558
16139	montello	3	Lombardy	3313	18	2.58931	15.4107	595.167	29	7.82077	21.1792	270.808	34	13.2349	20.7651	156.897
16140	morengo	3	Lombardy	2511	6	2.95874	3.04126	102.789	18	8.85643	9.14357	103.242	26	14.9526	11.0474	73.8832
16141	mornico al serio	3	Lombardy	2968	12	2.5346	9.4654	373.447	18	8.08893	9.91107	122.526	21	13.6695	7.33049	53.6266
16142	mozzanica	3	Lombardy	4500	13	4.33828	8.66172	199.658	24	13.6359	10.3641	76.006	32	22.7559	9.24405	40.6225
16143	mozzo	3	Lombardy	7427	28	8.02111	19.9789	249.079	44	24.902	19.098	76.6923	60	42.104	17.896	42.5042
16144	nembro	3	Lombardy	11514	158	14.3734	143.627	999.253	185	43.8902	141.11	321.507	207	72.2803	134.72	186.385
16145	olmo al brembo	3	Lombardy	494	3	0.924609	2.07539	224.462	5	2.80938	2.19062	77.9752	5	4.71181	0.288191	6.11636
16146	oltre il colle	3	Lombardy	990	10	1.65914	8.34086	502.722	15	5.03338	9.96662	198.01	20	8.517	11.483	134.824
16147	oltressenda alta	3	Lombardy	146	0	0.247283	-0.247283	-100	1	0.769766	0.230234	29.9096	1	1.33249	-0.332486	-24.9523
16148	oneta	3	Lombardy	583	6	1.04879	4.95121	472.089	10	3.15871	6.84129	216.585	13	5.358	7.642	142.628
16149	onore	3	Lombardy	907	4	1.09375	2.90625	265.715	7	3.32084	3.67916	110.79	10	5.86773	4.13227	70.4236
16150	orio al serio	3	Lombardy	1706	7	1.92237	5.07763	264.133	13	5.89092	7.10908	120.678	21	10.046	10.954	109.039
16151	ornica	3	Lombardy	147	1	0.404032	0.595968	147.505	1	1.1977	-0.197698	-16.5065	1	2.22841	-1.22841	-55.1249
16152	osio sopra	3	Lombardy	5326	22	4.3836	17.6164	401.87	38	13.6488	24.3512	178.413	45	23.4299	21.5701	92.0626
16153	osio sotto	3	Lombardy	12655	70	11.7726	58.2274	494.602	95	36.8245	58.1755	157.981	123	60.9452	62.0548	101.821
16154	pagazzano	3	Lombardy	2118	8	2.07647	5.92353	285.27	12	6.48492	5.51508	85.0447	15	11.3958	3.6042	31.6274
16155	paladina	3	Lombardy	4049	27	4.21622	22.7838	540.384	41	13.0209	27.9791	214.878	46	20.8139	25.1861	121.007
16156	palazzago	3	Lombardy	4487	9	3.80592	5.19407	136.473	18	11.9895	6.01052	50.1316	30	19.8581	10.1419	51.0718
16157	palosco	3	Lombardy	5778	40	5.51009	34.4899	625.941	60	16.6805	43.3195	259.702	72	27.5448	44.4552	161.393
16158	parre	3	Lombardy	2711	21	3.06604	17.934	584.922	26	9.42285	16.5772	175.925	36	15.8856	20.1144	126.62
16159	parzanica	3	Lombardy	357	4	0.788942	3.21106	407.008	5	2.38484	2.61516	109.657	6	3.79323	2.20677	58.1767
16160	pedrengo	3	Lombardy	6026	41	4.69783	36.3022	772.744	58	16.4537	41.5463	252.504	65	26.6051	38.3949	144.314
16161	peia	3	Lombardy	1777	20	2.07182	17.9282	865.333	27	6.44843	20.5516	318.706	33	11.2709	21.7291	192.79
16162	pianico	3	Lombardy	1461	0	1.5031	-1.5031	-100	9	4.56205	4.43795	97.2797	13	8.59774	4.40226	51.2025
16163	piario	3	Lombardy	1065	5	1.29637	3.70363	285.692	7	3.7544	3.2456	86.4479	10	6.53263	3.46737	53.0777
16164	piazza brembana	3	Lombardy	1205	7	1.79703	5.20297	289.532	10	5.5157	4.4843	81.3005	10	8.81436	1.18564	13.4513
16165	piazzatorre	3	Lombardy	394	7	0.794425	6.20558	781.141	10	2.42493	7.57507	312.383	12	4.01319	7.98681	199.014
16166	piazzolo	3	Lombardy	89	1	0.200869	0.799131	397.837	2	0.621482	1.37852	221.811	2	0.966211	1.03379	106.994
16167	pognano	3	Lombardy	1602	7	1.39607	5.60393	401.408	12	4.34851	7.65149	175.957	16	7.71318	8.28682	107.437
16168	ponte nossa	3	Lombardy	1770	8	3.04342	4.95658	162.862	13	9.62712	3.37288	35.0351	16	15.874	0.12597	0.793593
16169	ponteranica	3	Lombardy	6812	29	8.59814	20.4019	237.282	60	27.2918	32.7082	119.846	74	45.2909	28.7091	63.3883
16170	ponte san pietro	3	Lombardy	11617	82	13.5903	68.4097	503.37	120	44.5768	75.4232	169.198	157	71.2066	85.7934	120.485
16171	pontida	3	Lombardy	3358	18	3.56278	14.4372	405.223	27	10.83	16.17	149.308	36	17.6686	18.3314	103.752
16172	pontirolo nuovo	3	Lombardy	5026	16	4.86199	11.138	229.083	35	14.587	20.413	139.939	50	25.181	24.819	98.5625
16173	pradalunga	3	Lombardy	4592	46	5.6123	40.3877	719.628	59	17.1396	41.8604	244.232	74	28.2117	45.7883	162.303
[truncated: 5,899 more rows]

## Sheet: Legend
Variable name	Description
population	Municipality population at 01/01/2020
n_deaths_31Mar	Number of deaths between 21 Feb 2020 and 31 Mar 2020
n_deaths_31Mar_est	Number of predicted deaths between 21 Feb 2020 and 31 Mar 2020
n_deaths_31Mar_est_diff	Excess deaths (absolute value) between 21 Feb 2020 and 31 Mar 2020
n_deaths_31Mar_est_gwt	Excess deaths (percentage value) between 21 Feb 2020 and 31 Mar 2020. E.g., 0 means that the number of deaths is the same as the number of predicted deaths; +100 means that the number of deaths is twice as much the number of predicted deaths
n_deaths_30Jun	Number of deaths between 21 Feb 2020 and 30 Jun 2020
n_deaths_30Jun_est	Number of predicted deaths between 21 Feb 2020 and 30 Jun 2020
n_deaths_30Jun_est_diff	Excess deaths (absolute value) between 21 Feb 2020 and 30 Jun 2020
n_deaths_30Jun_est_gwt	Excess deaths (percentage value) between 21 Feb 2020 and 30 Jun 2020. E.g., 0 means that the number of deaths is the same as the number of predicted deaths; +100 means that the number of deaths is twice as much the number of predicted deaths
n_deaths_30Sep	Number of deaths (absolute value) between 21 Feb 2020 and 30 Sep 2020
n_deaths_30Sep_est	Number of predicted deaths between 21 Feb 2020 and 30 Sep 2020
n_deaths_30Sep_est_diff	Excess deaths between 21 Feb 2020 and 30 Sep 2020
n_deaths_30Sep_est_gwt	Excess deaths (percentage value) between 21 Feb 2020 and 30 Sep 2020. E.g., 0 means that the number of deaths is the same as the number of predicted deaths; +100 means that the number of deaths is twice as much the number of predicted deaths
